# Supplementary material for: Genetic architecture of routinely acquired blood tests in a British South Asian cohort
Source: Nat Commun. 2024 Oct 16;15:8929. doi: 10.1038/s41467-024-53091-x (PMC11484750; doi:10.1038/s41467-024-53091-x)
Supplement: Supplementary file 4 — Supplementary Data 1-9 [file 41467_2024_53091_MOESM4_ESM.xlsx]

## Sheet: ST1
Supplementary data 1: Demographic characteristics of individuals included in the GWAS of quantitative trait biomarkers. Although the exact number of individuals included varied between traits, demographics are shown for the individuals with available genetic and phenotypic data (40,535) for at least one trait.
	Inferred genetic ancestry
	Bangladeshi/British-Bangladeshi	Pakistani/British-Pakistani
N (N, %)	26,643 (65.8%)	13,836 (34.2%)
Age at recruitment (mean [SD])	40.2 (12.9)	42.6 (15.0)
Sex
Male	12,233 (45.9%)	6,059 (43.8%)
Female	14,410 (54.1%)	7,777 (56.2%)

## Sheet: ST2
Supplementary data 2: Overview of quantitative trait phenotype quality control. Columns A - G show the trait name, the units, the final sample size for the phenotype (note that eventual sample size may be slightly smaller where some people failed genotype QC / had missing genotype data), the observed post-QC phenotype mean, SD, minimum, and maximum. Columns H & I show the pre-specific minimum and…
		Post-QC phenotype values								Number of readings											Number of participants
Trait	Units	Final sample size	Mean	SD	Min	Max	Pre-specified lower limit of plausibility	Pre-specified upper limit of plausibility	Date of extract	Initial	After units harmonisation	After covariate filtering	After deduplication	After age filter	After min/max filter	After deduplication by time window	Adjusted for medication?	After medication adjustment	After primary care filter	After log10-SD filter	Initial	After covariate filtering	After deduplication	After age filter	After deduplication by time window	After medication adjustment	After primary care filter	After log10-SD filter	Codelist
Alanine aminotransferase	units/L	37006	26.72	23.34	5	1421	5	1500	2024-04-10	1301541	1298833	1260525	697127	582848	582617	582617	no	582617	368745	368745	41204	39323	39323	38664	38663	38663	37006	37006	ALT/SGPT serum level;Serum alanine aminotransferase level;Alanine Aminotransferase Serum;Alanine aminotransferase level;Plasma alanine aminotransferase level
Albumin	g/L	37124	44.25	3.19	21	75	10	80	2024-04-10	1431583	1431507	1390109	697173	604964	604935	604935	no	604935	383108	383070	41346	39467	39467	38780	38780	38780	37124	37124	Serum albumin;Serum albumin level;Albumin Serum;Albumin level
Alkaline phosphatase	units/L	36862	89.25	46.84	8	1410	8	1500	2024-04-10	1342002	1340305	1301137	694741	574584	574306	574306	no	574306	353809	353809	41080	39208	39208	38566	38564	38564	36862	36862	Alkaline Phosphatase Serum;Serum alkaline phosphatase level;Serum alkaline phosphatase level;Serum alkaline phosphatase;Serum alkaline phosphatase;Alkaline Phosphatase Serum;Alkaline phosphatase level
Aspartate aminotransferase	units/L	13886	24.39	15.24	3	777	3	1000	2024-04-10	268070	266797	259118	128867	105889	105743	105743	no	105743	76086	76085	16737	16094	16094	15527	15523	15523	13887	13886	Aspartate Aminotransferase Serum;Serum aspartate aminotransferase level;AST serum level;Aspartate aminotransferase level
Bilirubin	micromol/L	36678	8.48	5.48	2	470	2	520	2024-04-10	1255647	1247202	1210660	638047	553324	552455	552455	no	552455	345980	345980	41064	38600	38600	37916	37911	37911	36678	36678	Serum total bilirubin level;Total Bilirubin Serum;Serum bilirubin level;Total bilirubin level;POCT Bilirubin;Total bilirubin
C-reactive protein	mg/L	24988	7.06	14.76	0.1	295	1e-100	300	2024-04-10	531341	531267	515245	266337	232848	231106	231106	no	231106	83485	83485	31957	30567	30567	30000	29996	29996	24988	24988	C-Reactive Protein Serum;C-reactive protein normal;Serum CRP (C reactive protein) level;Serum C reactive protein level;C-reactive protein level;Plasma C reactive protein
Creatinine	micromol/L	37650	80.77	37.27	10	1320	10	1500	2024-04-10	1823914	1812668	1759139	930976	772314	772151	772151	no	772151	460663	460662	42279	39555	39555	38939	38939	38939	37650	37650	Serum creatinine level;Serum creatinine;Creatinine Serum;POCT Creatinine;Creatinine level
Eosinophils	10*9/L	38208	0.27	0.29	0	61	0	400	2024-04-10	2097803	2088778	1673329	834902	750840	750840	750840	no	750840	431527	431527	42889	40885	40885	40249	40249	40249	38208	38208	Eosinophil Count;Eosinophil count;Eosinophils
Erythrocyte sedimentation rate	mm/h	23821	17.85	17.32	1	144	1e-100	400	2024-04-10	265573	263788	257123	132850	111934	111770	111770	no	111770	84961	84961	26879	25848	25848	24817	24809	24809	23821	23821	Erythrocyte sedimentation rate;Erythrocyte Sedimentation Rate;ESR - erythrocyte sedimentation rate
Fasting glucose	milimol/L	22873	5.37	1.41	1.5	39	0.6	45	2024-04-10	316544	315833	307639	161382	149920	149671	149671	yes	107726	83300	83300	27932	26947	26947	26255	26253	23808	22873	22873	Serum fasting glucose level;Plasma fasting glucose level;Fasting Plasma Glucose level;Fasting Glucose Plasma;Fasting blood glucose level;Fasting blood sugar
Ferritin	microg/L	24923	97.96	98.5	0.1	999	1e-100	1000	2024-04-10	724186	719311	698162	394168	304241	301581	301581	yes	98002	74790	74790	37112	35369	35369	34767	34739	25638	24923	24923	Serum ferritin level;Serum ferritin;Ferritin Serum
Gamma-glutamyltransferase	units/L	14900	40.73	48.72	5	1200	5	1200	2024-04-10	269423	268509	260814	128585	107814	107433	107433	no	107433	76434	76434	17587	16921	16921	16332	16320	16320	14900	14900	Serum gamma-glutamyl transferase level;Gamma-glutamyl Transpeptidase Serum;Serum GGT (gamma-glutamyl transferase) level;Gamma-glutamyl transferase level
Haematocrit	%	31388	39.75	4.63	4	71.3	1e-100	100	2024-04-10	1461780	1044930	1017374	666816	656792	599039	599039	no	599039	313011	312228	38663	35037	35037	34500	34353	34353	31456	31388	Haemactocrit;Haematocrit â€“ PCV;HCT;Haematocrit;Haematocrit level;Haematocrit, POCT,BTHFT
Haemoglobin	g/L	38275	129.46	17.08	14.7	241	1e-100	250	2024-04-10	1764152	1763797	1711196	926954	771802	771784	771784	no	771784	448167	446132	42910	40913	40913	40267	40267	40267	38282	38275	Haemoglobin estimation;Haemoglobin;Haemoglobin level
Haemoglobin A1c	mmol/mol	31003	40.17	8.24	15	169	15	184	2024-04-10	999460	977776	948563	552559	442823	442675	442675	yes	225436	168045	168045	38822	36983	36983	36644	36643	31554	31003	31003	Haemoglobin A1c level - International Federation of Clinical Chemistry and Laboratory Medicine standardised;Haemoglobin A1c level - IFCC standardised;Haemoglobin A1c IFCC;Haemoglobin A1c level;Hemoglobin A1C - diabetic control interpretation;Hb. A1C - diabetic control;Haemoglobin A1C - diabetic control interpretation
High density lipoprotein cholesterol	milimol/L	31803	1.2	0.3	0.1	4.5	0.05	4.65	2024-04-10	1080379	1076464	1047215	581911	512601	512453	512453	yes	226934	149046	149043	36380	34789	34789	34520	34517	32384	31803	31803	Serum high density lipoprotein cholesterol level;Serum HDL cholesterol level;HDL cholesterol level;HDL Cholesterol Serum;Serum cholesterol/HDL ratio
Levothyroxine	picomol/L	30881	15.21	2.94	2.6	86.3	1e-100	200	2024-04-10	649739	643122	623530	372341	289577	289570	289570	yes	241050	180171	180086	34584	32943	32943	32168	32168	31607	30888	30881	Serum free T4 level;Free T4 Serum
Low density lipoprotein cholesterol	milimol/L	29086	3.01	0.8	0.3	8.9	0.26	10.3	2024-04-10	807393	807042	785361	441887	379266	378835	378835	yes	178384	119830	119830	34484	33001	33001	32724	32722	29806	29086	29086	Serum LDL cholesterol level;Serum low density lipoprotein cholesterol level;LDL Cholesterol Level;LDL Cholesterol Serum;Calculated LDL (low density lipoprotein) cholesterol level;Calculated LDL cholesterol level;LDL cholesterol level;LDL Cholesterol;Ldl Cholesterol Level;Plasma LDL (low density lipoprotein) cholesterol level;Plasma LDL cholesterol level;Plasma fasting LDL cholesterol level;Plasma…
Lymphocytes	10*9/L	38209	2.6	1.22	0.1	63	1e-100	400	2024-04-10	2096249	2086601	2028218	1099335	953614	953486	953486	no	953486	431754	431741	42977	40969	40969	40363	40363	40363	38209	38209	Lymphocyte Count;Lymphocyte count;Lymphocytes
Mean cell haemoglobin	pg	38205	27.57	2.69	9.8	78.6	1e-100	99.9	2024-04-10	2168909	2004990	1947497	987681	760438	760420	760420	no	760420	434473	434467	42969	40906	40906	40245	40245	40245	38205	38205	MCH;MCH - Mean corpuscular haemoglobin;Mean corpusc. haemoglobin(MCH);Mean Cell Haemoglobin;Mean corpuscular haemoglobin;Mean cell haemoglobin level
Mean cell volume	fl	38213	84.57	6.85	35.5	136.9	3	161	2024-04-10	2178264	2013704	1955985	1047012	872082	872060	872060	no	872060	436859	436823	42974	40909	40909	40292	40292	40292	38213	38213	MCV - Mean corpuscular volume;Mean corpuscular volume (MCV);Mean Cell Volume;Mean corpuscular volume;Mean cell volume
Monocytes	10*9/L	38210	0.56	0.25	0.04	14	1e-100	400	2024-04-10	2097516	2088612	2030191	1050230	951206	950239	950239	no	950239	431568	431562	42977	40968	40968	40363	40363	40363	38210	38210	Monocyte count;Monocytes;Monocyte Count
Neutrophils	10*9/L	38214	4.52	2.42	0.1	169	1e-100	400	2024-04-10	2104083	2101788	2042924	1125770	961701	959714	959714	no	959714	436066	436032	42978	40974	40974	40364	40364	40364	38214	38214	Neutrophil count;Neutrophil Count;Neutrophils
Non-high density lipoprotein cholesterol	milimol/L	19972	3.73	0.91	0.6	12	0.5	18	2024-04-10	448782	448689	435148	292516	213878	213871	213871	yes	89443	57875	57875	32436	31037	31037	30808	30808	20593	19972	19972	Serum non high density lipoprotein cholesterol level;Non-HDL Cholesterol;Non high density lipoprotein cholesterol level;Non HDL cholesterol level
Platelets	10*9/L	38215	276.91	73.8	18	2884.45	1e-100	3000	2024-04-10	2109737	1945074	1888483	1048549	873122	873106	873106	no	873106	437833	437788	42978	40909	40909	40291	40291	40291	38216	38215	Platelet count
Red blood cell volume	10*12/L	38187	4.72	0.57	1.46	7.99	1e-100	8	2024-04-10	1965567	1947659	1892695	1011241	752131	751972	751972	no	751972	433050	433040	42948	39715	39715	39025	39024	39024	38187	38187	Red blood cell (RBC) count;Red blood cell count;Red Blood Count;RBC;Red Cell Count
Red cell distribution width	%	37173	14.05	1.71	4.8	41.7	1e-100	100	2024-04-10	1870670	1865708	1813429	949198	665870	665870	665870	no	665870	342035	342033	42684	40695	40695	39598	39598	39598	37173	37173	Red blood cell distribution width;Red Blood Cell Distribution Width;RDW
Serum calcium	milimol/L	28533	2.32	0.12	1.42	3.67	0.5	7	2024-04-10	1093547	1093531	1060477	566680	462708	462678	462678	yes	328299	195976	195931	34610	33112	33112	32403	32403	30199	28536	28533	Corrected serum calcium level;Serum calcium level;Serum calcium;Calcium Serum;Adjusted Calcium Serum;Serum adjusted calcium concentration;Corrected serum calcium level;Corrected measurement of calcium (procedure);Calcium adjusted level;Adjusted calcium level;Ionised calcium level POCT
Serum chloride	milimol/L	29389	101.66	3.02	76	127	50	200	2024-04-10	1338174	1338171	1296962	693484	576809	576793	576793	no	576793	265015	264997	34469	32838	32838	32353	32353	32353	29389	29389	Chloride Serum;Serum chloride level;Serum chloride;POCT Chloride
Serum folate	microg/L	22586	7.12	3.99	0.6	24	1e-100	100	2024-04-10	353686	353563	343015	197233	154800	154790	154790	yes	84986	64642	64642	31943	30525	30525	30016	30016	23276	22586	22586	Serum folate;Serum folate level;Folate Serum
Serum glucose (random)	milimol/L	21550	5.62	1.98	0.67	40	0.6	45	2024-04-10	494969	489430	474195	286319	257493	256951	256951	yes	133632	67699	67699	31916	30364	30364	29626	29617	26689	21550	21550	blood glucose ;Plasma glucose level;Serum glucose level;Glucose Plasma;POCT Glucose;Random Plasma Glucose level;Random blood glucose measurement (procedure);Random blood sugar;Blood glucose level;Serum random glucose level;Blood glucose result
Serum phosphate	milimol/L	30401	1.14	0.2	0.37	4.55	0.37	4.7	2024-04-10	555728	555722	539073	294037	237872	237482	237482	no	237482	136378	136378	34021	32550	32550	31854	31854	31854	30401	30401	Serum inorganic phosphate level;Serum inorganic phosphate;Inorganic Phosphate Serum;Inorganic phosphate level
Serum potassium concentration	milimol/L	37618	4.43	0.45	1.7	8	1	8	2024-04-10	1822137	1822109	1767640	918080	776565	776369	776369	no	776369	449161	449160	42288	40349	40349	39718	39718	39718	37618	37618	Serum potassium;Serum potassium level;Potassium Serum;POCT Potassium;Potassium level;Potassium level POCT
Serum sodium concentration	milimol/L	37641	140.2	2.57	118	168	90	180	2024-04-10	1839473	1839453	1784606	896618	778521	778495	778495	no	778495	452378	452371	42334	40392	40392	39764	39764	39764	37641	37641	Serum sodium level;Serum sodium;Sodium Serum;POCT Sodium;Sodium level;Sodium level POCT
Thyroid stimulating hormone	miliunits/L	35828	2.19	3.39	0.01	460.5	1e-100	1000	2024-04-10	852403	842321	817813	441694	355672	355645	355645	yes	300836	239886	239886	39105	37278	37278	36651	36651	36162	35828	35828	Serum TSH level;Serum TSH (thyroid stimulating hormone) level;Thyroid Stimulating Hormone Serum;Serum thyroid stimulating hormone level;Thyroid stimulating hormone level;TSH - thyroid stim. Hormone;TSH (thyroid stimulating hormone) level
Total cholesterol	milimol/L	32800	4.99	0.95	0.7	17.2	0.5	18	2024-04-10	1232528	1231723	1197918	677765	576876	576637	576637	yes	248722	167083	167072	36747	35132	35132	34837	34837	33287	32800	32800	Serum total cholesterol level;Total cholesterol measurement;Plasma total cholesterol level;Serum cholesterol level;Serum cholesterol;Cholesterol;Cholesterol Serum
Total protein	g/L	34874	74.19	4.53	40	109	30	120	2024-04-10	986667	986666	958954	505888	423225	423192	423192	no	423192	259803	259798	38385	36730	36730	36045	36044	36044	34874	34874	Serum total protein;Total Protein Serum
Triglycerides	milimol/L	29854	1.75	1.22	0.1	19.93	0.1	20	2024-04-10	853515	853128	829758	432325	318428	318135	318135	yes	150372	124784	124784	34651	33152	33152	32791	32784	30368	29854	29854	Triglycerides Serum;Serum triglycerides;Serum triglycerides level;Triglycerides
Urea	milimol/L	28096	4.94	2.2	0.8	39.6	0.8	40	2024-04-10	1035192	1035134	1005416	501564	436245	435846	435846	no	435846	219627	219627	37150	35635	35635	34748	34746	34746	28096	28096	Blood urea/renal function;Serum urea level;Urea Serum;Urea level
Vitamin B12	ng/L	28736	417.85	163.97	30	1000	1e-100	1000	2024-04-10	392186	390879	379447	216590	169154	163865	163865	yes	134954	101104	101103	32654	31172	31172	30649	30447	29482	28736	28736	Serum vitamin B12 level;Serum vitamin B12;Vitamin B12 Serum
Vitamin D	nanomol/L	15873	30.26	18.66	10	375	10	375	2024-04-10	260957	260775	253079	145923	109972	108358	108358	yes	26871	22038	22038	28186	26950	26950	26266	26122	16621	15873	15873	Serum 25-Hydroxyvitamin D3 level;Serum vitamin D3 level;Serum total 25-hydroxy vitamin D level;25-Hydroxy Vitamin D3 Serum;Total 25-hydroxyvitamin D level;Serum 25-Hydroxy vitamin D3 level;25-OH Vitamin D Serum;Serum vitamin D level;Serum vitamin D
White blood cell count	10*9/L	38222	7.91	2.16	0.6	94	1e-100	400	2024-04-10	2111814	2110204	2051139	1097791	767243	767170	767170	no	767170	439955	439934	42980	40976	40976	40251	40251	40251	38223	38222	WBC;White Blood Count;Total white cell count;White blood cell count

## Sheet: ST3
Supplementary data 3: Overview of GWAS results from the Genes & Health study. Columns show (in order) the trait, the median number of individuals in the GWAS (across all SNPs), the total number of SNPs, the number of independent GWAS-significant loci, the units, the lambda (genomic inflation factor), and the LD score regression intercept with its standard error. Traits are ordered by N.
Trait	Median N individuals	N SNPs	Independent GWAS loci	Units	Genomic inflation	LDSC intercept	LDSC intercept SE
Aspartate aminotransferase	13870	4763614	2	units/L	1.01	0.9913	0.0091
Gamma-glutamyltransferase	14883	4780897	5	units/L	1.02	0.9951	0.0091
Vitamin D	15851	4819052	1	nanomol/L	1.02	0.9997	0.0097
Non-high density lipoprotein cholesterol	19949	4833550	15	milimol/L	1.04	0.9881	0.0107
Serum glucose (random)	21527	4838692	2	milimol/L	1.02	0.9842	0.0087
Serum folate	22556	4838573	7	microg/L	1.03	0.9903	0.0087
Fasting glucose	22848	4840132	8	milimol/L	1.05	0.9936	0.0091
Erythrocyte sedimentation rate	23793	4837268	4	mm/h	1.03	0.9693	0.0075
Ferritin	24892	4826791	2	microg/L	1	0.959	0.0078
C-reactive protein	24955	4834549	6	mg/L	1.03	1.0021	0.0082
Urea	28062	4836068	2	milimol/L	1.05	0.9844	0.0074
Serum calcium	28498	4837989	2	milimol/L	1.04	1.0044	0.0069
Vitamin B12	28699	4837939	16	ng/L	1.03	1.0172	0.0078
Low density lipoprotein cholesterol	29052	4840220	19	milimol/L	1.07	0.9743	0.0094
Serum chloride	29356	4818297	1	milimol/L	1.06	0.9852	0.0078
Triglycerides	29818	4839670	18	milimol/L	1.07	0.9614	0.0103
Serum phosphate	30364	4838006	8	milimol/L	1.05	0.9776	0.0094
Levothyroxine	30841	4827250	9	picomol/L	1.08	0.9909	0.0087
Haemoglobin A1c	30967	4833349	12	mmol/mol	1.06	0.9786	0.0093
Haematocrit	31347	4820502	5	%	1.01	0.9678	0.0085
High density lipoprotein cholesterol	31767	4836713	25	milimol/L	1.1	0.9588	0.0123
Total cholesterol	32762	4836188	31	milimol/L	1.08	0.9784	0.0102
Total protein	34829	4836809	8	g/L	1.08	0.9594	0.0121
Thyroid stimulating hormone	35782	4836394	32	miliunits/L	1.08	0.9829	0.011
Bilirubin	36629	4836853	16	micromol/L	1.08	0.9968	0.0102
Alkaline phosphatase	36814	4836564	23	units/L	1.07	1.014	0.0117
Alanine aminotransferase	36957	4836645	12	units/L	1.07	0.9952	0.009
Albumin	37074	4836540	8	g/L	1.07	0.9677	0.0097
Red cell distribution width	37125	4834985	15	%	1.08	0.9902	0.0097
Serum potassium concentration	37571	4836025	4	milimol/L	1.06	0.9887	0.0089
Serum sodium concentration	37594	4836041	1	milimol/L	1.05	0.9846	0.0094
Creatinine	37603	4836010	8	micromol/L	1.08	0.9787	0.0094
Red blood cell volume	38136	4835718	21	10*12/L	1.09	0.9969	0.0094
Mean cell haemoglobin	38154	4835750	28	pg	1.09	1.0018	0.009
Eosinophils	38157	4835763	2	10*9/L	1.04	0.9804	0.0078
Lymphocytes	38158	4835765	11	10*9/L	1.11	0.9535	0.0102
Monocytes	38159	4835766	30	10*9/L	1.1	0.9773	0.0113
Mean cell volume	38162	4835762	28	fl	1.09	1.0019	0.0089
Neutrophils	38163	4835755	12	10*9/L	1.1	0.9583	0.01
Platelets	38164	4835742	40	10*9/L	1.11	0.9523	0.0111
White blood cell count	38171	4835747	9	10*9/L	1.1	0.9576	0.0099
Haemoglobin	38224	4835804	9	g/L	1.05	0.9936	0.0079

## Sheet: ST4
Supplementary data 4: GWAS summary statistics for significant hits (P < 1.2e-9) in the Genes & Health cohort. SNPs are annotated with the nearest gene. Genomic co-ordinates are in hg38. Allele frequencies from gnomAD from the major ancestral groups are shown. Note that only variants which could be matched to a unique rsID and found in gnomAD are shown. GnomAD population codes: AFR = African, AMI …
																gnomAD allele frequency											SAS-specific
CHR	BP	ID	NEA	EA	BETA	SE	N	Phenotype	P	Lead SNP?	rsID +/- COSMIC ID	Annotated Allele	Consequence	Nearest gene	EAF	Overall	AFR	AMI	AMR	ASJ	EAS	FIN	MID	NFE	OTH	SAS	Vs all	Vs EUR
10	17177485	chr10:17177485:G:A	G	A	0.224516	0.0296788	28699	Vitamin_B12	3.8824e-14	NA	rs541456574	A	intron_variant	TRDMT1	0.0211862	0.000744	0	0	0	0	0	0	0	0	0	0.02345	sas_specific	sas_specific
10	17210230	chr10:17210230:A:G	A	G	0.21673	0.0329121	28699	Vitamin_B12	4.54465e-11	NA	rs563576486	G	downstream_gene_variant	TRDMT1	0.0170367	0.0006503	0	0	0	0	0	0	0	0	0	0.02049	sas_specific	sas_specific
2	233750184	chr2:233750184:G:A	G	A	-0.460892	0.0279341	36629	Bilirubin	3.7145e-61	NA	rs569592101	A	intron_variant	UGT1A1	0.0170008	0.000619	0	0	0	0	0	0	0	0	0	0.01947	sas_specific	sas_specific
16	197260	chr16:197260:C:T	C	T	-0.155502	0.0192884	38224	Hb	7.50931e-16	NA	rs368253574	T	intron_variant	LUC7L	0.0185673	0.0005985	0	0	0	0	0	0	0	0	0	0.02015	sas_specific	sas_specific
16	197260	chr16:197260:C:T	C	T	-0.495748	0.0263961	38154	MCH	1.07746e-78	NA	rs368253574	T	intron_variant	LUC7L	0.0185685	0.0005985	0	0	0	0	0	0	0	0	0	0.02015	sas_specific	sas_specific
16	197260	chr16:197260:C:T	C	T	-0.444763	0.0270201	38162	MCV	7.05992e-61	NA	rs368253574	T	intron_variant	LUC7L	0.0185646	0.0005985	0	0	0	0	0	0	0	0	0	0.02015	sas_specific	sas_specific
16	197260	chr16:197260:C:T	C	T	0.23783	0.0209561	38136	RBC	7.50067e-30	NA	rs368253574	T	intron_variant	LUC7L	0.0185521	0.0005985	0	0	0	0	0	0	0	0	0	0.02015	sas_specific	sas_specific
16	197260	chr16:197260:C:T	C	T	0.282653	0.027312	37125	RDW	4.22766e-25	NA	rs368253574	T	intron_variant	LUC7L	0.0184593	0.0005985	0	0	0	0	0	0	0	0	0	0.02015	sas_specific	sas_specific
8	19992169	chr8:19992169:G:A	G	A	0.260558	0.0332699	31767	HDL-C	4.81504e-15	NA	rs371868755	A	intergenic_variant	LPL	0.0118627	0.0005918	0	0	0	0	0	0	0	0	0	0.01863	sas_specific	sas_specific
8	19992169	chr8:19992169:G:A	G	A	-0.257434	0.0356399	29818	Triglycerides	5.07692e-13	NA	rs371868755	A	intergenic_variant	LPL	0.0119601	0.0005918	0	0	0	0	0	0	0	0	0	0.01863	sas_specific	sas_specific
2	233637352	chr2:233637352:G:A	G	A	0.397053	0.0252064	36629	Bilirubin	6.64508e-56	NA	rs201411879	A	missense_variant	UGT1A10	0.0188253	0.0005391	0	0	0	0	0	0	0	0	0	0.017	sas_specific	sas_specific
2	233767133	chr2:233767133:A:G	A	G	0.48564	0.0259339	36629	Bilirubin	3.03319e-78	NA	rs200903749	G	missense_variant	UGT1A1	0.0173971	0.0005322	0	0	0	0	0	0	0	0	0	0.01676	sas_specific	sas_specific
16	205386	chr16:205386:G:A	G	A	-0.198332	0.0224869	38224	Hb	1.14551e-18	NA	rs372125612	A	intron_variant	LUC7L	0.0135269	0.0004602	0	0	0	0	0	0	0	0	0	0.01448	sas_specific	sas_specific
16	205386	chr16:205386:G:A	G	A	0.244204	0.0365102	30967	HbA1c	2.25268e-11	NA	rs372125612	A	intron_variant	LUC7L	0.0132769	0.0004602	0	0	0	0	0	0	0	0	0	0.01448	sas_specific	sas_specific
16	205386	chr16:205386:G:A	G	A	-0.73321	0.0307794	38154	MCH	2.00447e-125	NA	rs372125612	A	intron_variant	LUC7L	0.013521	0.0004602	0	0	0	0	0	0	0	0	0	0.01448	sas_specific	sas_specific
16	205386	chr16:205386:G:A	G	A	-0.676239	0.0315072	38162	MCV	3.45144e-102	NA	rs372125612	A	intron_variant	LUC7L	0.0135181	0.0004602	0	0	0	0	0	0	0	0	0	0.01448	sas_specific	sas_specific
16	205386	chr16:205386:G:A	G	A	0.379882	0.0244288	38136	RBC	1.57688e-54	NA	rs372125612	A	intron_variant	LUC7L	0.0135154	0.0004602	0	0	0	0	0	0	0	0	0	0.01448	sas_specific	sas_specific
16	205386	chr16:205386:G:A	G	A	0.410715	0.0318523	37125	RDW	4.84172e-38	NA	rs372125612	A	intron_variant	LUC7L	0.0134444	0.0004602	0	0	0	0	0	0	0	0	0	0.01448	sas_specific	sas_specific
16	205386	chr16:205386:G:A	G	A	0.202983	0.0327886	37571	Serum_K	5.99115e-10	NA	rs372125612	A	intron_variant	LUC7L	0.0135046	0.0004602	0	0	0	0	0	0	0	0	0	0.01448	sas_specific	sas_specific
16	321620	chr16:321620:T:C	T	C	-0.162896	0.022398	38224	Hb	3.52209e-13	NA	rs573306692	C	intron_variant	AXIN1	0.012988	0.0004534	0	0	0	0	0	0	0	0	0	0.01432	sas_specific	sas_specific
16	321620	chr16:321620:T:C	T	C	0.255873	0.0361807	30967	HbA1c	1.52616e-12	NA	rs573306692	C	intron_variant	AXIN1	0.01282	0.0004534	0	0	0	0	0	0	0	0	0	0.01432	sas_specific	sas_specific
16	321620	chr16:321620:T:C	T	C	-0.694189	0.0306616	38154	MCH	1.7378e-113	NA	rs573306692	C	intron_variant	AXIN1	0.0129752	0.0004534	0	0	0	0	0	0	0	0	0	0.01432	sas_specific	sas_specific
16	321620	chr16:321620:T:C	T	C	-0.645324	0.0313865	38162	MCV	6.19441e-94	NA	rs573306692	C	intron_variant	AXIN1	0.0129725	0.0004534	0	0	0	0	0	0	0	0	0	0.01432	sas_specific	sas_specific
16	321620	chr16:321620:T:C	T	C	0.380469	0.0243349	38136	RBC	4.22571e-55	NA	rs573306692	C	intron_variant	AXIN1	0.0129703	0.0004534	0	0	0	0	0	0	0	0	0	0.01432	sas_specific	sas_specific
16	321620	chr16:321620:T:C	T	C	0.381877	0.0316925	37125	RDW	1.95254e-33	NA	rs573306692	C	intron_variant	AXIN1	0.0129323	0.0004534	0	0	0	0	0	0	0	0	0	0.01432	sas_specific	sas_specific
16	455445	chr16:455445:G:C	G	C	-0.604345	0.0339055	38154	MCH	4.57088e-71	NA	rs377134808	C	intron_variant	RAB11FIP3	0.0104626	0.0004052	0	0	0	0	0	0	0	0	0	0.01278	sas_specific	sas_specific
16	455445	chr16:455445:G:C	G	C	-0.556331	0.0347072	38162	MCV	7.98178e-58	NA	rs377134808	C	intron_variant	RAB11FIP3	0.0104604	0.0004052	0	0	0	0	0	0	0	0	0	0.01278	sas_specific	sas_specific
16	455445	chr16:455445:G:C	G	C	0.340263	0.0268994	38136	RBC	1.12642e-36	NA	rs377134808	C	intron_variant	RAB11FIP3	0.0104675	0.0004052	0	0	0	0	0	0	0	0	0	0.01278	sas_specific	sas_specific
16	455445	chr16:455445:G:C	G	C	0.293763	0.0349392	37125	RDW	4.17638e-17	NA	rs377134808	C	intron_variant	RAB11FIP3	0.0104517	0.0004052	0	0	0	0	0	0	0	0	0	0.01278	sas_specific	sas_specific
16	480048	chr16:480048:A:T	A	T	-0.602567	0.0339668	38154	MCH	2.063e-70	NA	rs369357212	T	intron_variant	RAB11FIP3	0.0104502	0.000401	0	0	0	0	0	0	0	0	0	0.01264	sas_specific	sas_specific
16	480048	chr16:480048:A:T	A	T	-0.555049	0.0347699	38162	MCV	2.29509e-57	NA	rs369357212	T	intron_variant	RAB11FIP3	0.010448	0.000401	0	0	0	0	0	0	0	0	0	0.01264	sas_specific	sas_specific
16	480048	chr16:480048:A:T	A	T	0.340189	0.026948	38136	RBC	1.55883e-36	NA	rs369357212	T	intron_variant	RAB11FIP3	0.0104551	0.000401	0	0	0	0	0	0	0	0	0	0.01264	sas_specific	sas_specific
16	480048	chr16:480048:A:T	A	T	0.292284	0.0349907	37125	RDW	6.64355e-17	NA	rs369357212	T	intron_variant	RAB11FIP3	0.0104447	0.000401	0	0	0	0	0	0	0	0	0	0.01264	sas_specific	sas_specific
1	109218633	chr1:109218633:A:G	A	G	0.154625	0.0208491	29052	LDL-C	1.20365e-13	NA	rs1556769	G	intron_variant	SARS1	0.960798	0.9805	0.9366	1	0.9921	0.9977	1	1	1	0.9997	0.9919	0.9644	not_sas_specific	not_sas_specific
1	109218633	chr1:109218633:A:G	A	G	0.145298	0.0196333	32762	Total_cholesterol	1.35613e-13	NA	rs1556769	G	intron_variant	SARS1	0.960722	0.9805	0.9366	1	0.9921	0.9977	1	1	1	0.9997	0.9919	0.9644	not_sas_specific	not_sas_specific
1	109239599	chr1:109239599:A:C	A	C	0.157123	0.0210615	29052	LDL-C	8.63774e-14	NA	rs6656935	C	downstream_gene_variant	CELSR2	0.960742	0.9791	0.9314	1	0.9913	1	1	1	1	0.9998	0.9875	0.9642	not_sas_specific	not_sas_specific
1	109239599	chr1:109239599:A:C	A	C	0.147815	0.0198104	32762	Total_cholesterol	8.55461e-14	NA	rs6656935	C	downstream_gene_variant	CELSR2	0.960605	0.9791	0.9314	1	0.9913	1	1	1	1	0.9998	0.9875	0.9642	not_sas_specific	not_sas_specific
11	116828673	chr11:116828673:A:G	A	G	-0.141498	0.0203729	29818	Triglycerides	3.77311e-12	NA	rs10790164	G	upstream_gene_variant	APOC3	0.957671	0.9778	0.9947	0.9989	0.9857	0.9634	0.9996	0.9817	0.9684	0.9653	0.9737	0.9596	not_sas_specific	not_sas_specific
11	5399922	chr11:5399922:C:T	C	T	0.0697889	0.0105393	38154	MCH	3.54977e-11	NA	rs6578635	T	intron_variant	OR51M1	0.882513	0.9625	0.9864	0.9857	0.936	0.979	0.6024	0.9854	0.981	0.9803	0.967	0.905	not_sas_specific	not_sas_specific
11	5400414	chr11:5400414:A:G	A	G	0.069977	0.0105403	38154	MCH	3.15791e-11	NA	rs6578640	G	intron_variant	OR51M1	0.882543	0.9625	0.9864	0.9857	0.9361	0.979	0.6017	0.9854	0.981	0.9803	0.967	0.9051	not_sas_specific	not_sas_specific
11	5399922	chr11:5399922:C:T	C	T	0.0748943	0.010813	38162	MCV	4.31917e-12	NA	rs6578635	T	intron_variant	OR51M1	0.882512	0.9625	0.9864	0.9857	0.936	0.979	0.6024	0.9854	0.981	0.9803	0.967	0.905	not_sas_specific	not_sas_specific
11	5400414	chr11:5400414:A:G	A	G	0.074773	0.010814	38162	MCV	4.69678e-12	NA	rs6578640	G	intron_variant	OR51M1	0.882541	0.9625	0.9864	0.9857	0.9361	0.979	0.6017	0.9854	0.981	0.9803	0.967	0.9051	not_sas_specific	not_sas_specific
11	5385787	chr11:5385787:C:T	C	T	0.069778	0.0105531	38154	MCH	3.78879e-11	NA	rs6578627	T	intron_variant	OR51M1	0.882933	0.9621	0.9855	0.9857	0.937	0.9789	0.6029	0.9853	0.9771	0.9802	0.9674	0.9055	not_sas_specific	not_sas_specific
11	5385787	chr11:5385787:C:T	C	T	0.074763	0.0108271	38162	MCV	5.01418e-12	NA	rs6578627	T	intron_variant	OR51M1	0.882931	0.9621	0.9855	0.9857	0.937	0.9789	0.6029	0.9853	0.9771	0.9802	0.9674	0.9055	not_sas_specific	not_sas_specific
11	5686324	chr11:5686324:T:A	T	A	0.0904869	0.013063	38154	MCH	4.30031e-12	NA	rs10734538	A	intron_variant	TRIM5	0.92443	0.9604	0.9734	0.9901	0.904	0.9389	0.7925	0.9865	0.9525	0.9767	0.9569	0.933	not_sas_specific	not_sas_specific
11	5686324	chr11:5686324:T:A	T	A	0.0985554	0.0134033	38162	MCV	1.93731e-13	NA	rs10734538	A	intron_variant	TRIM5	0.924446	0.9604	0.9734	0.9901	0.904	0.9389	0.7925	0.9865	0.9525	0.9767	0.9569	0.933	not_sas_specific	not_sas_specific
11	5367606	chr11:5367606:A:C	A	C	0.0736947	0.0107772	38154	MCH	8.02971e-12	NA	rs7479757	C	intron_variant	OR51B6	0.88752	0.9585	0.9713	0.9857	0.9334	0.9856	0.6025	0.9853	0.981	0.9806	0.9622	0.9086	not_sas_specific	not_sas_specific
11	5367606	chr11:5367606:A:C	A	C	0.0799408	0.0110574	38162	MCV	4.84284e-13	NA	rs7479757	C	intron_variant	OR51B6	0.887522	0.9585	0.9713	0.9857	0.9334	0.9856	0.6025	0.9853	0.981	0.9806	0.9622	0.9086	not_sas_specific	not_sas_specific
11	5695633	chr11:5695633:G:A	G	A	0.0863384	0.0127357	38154	MCH	1.20809e-11	NA	rs4910835	A	intron_variant	TRIM22	0.917059	0.9583	0.9896	0.9901	0.9018	0.9366	0.7905	0.9808	0.943	0.9646	0.9554	0.9244	not_sas_specific	not_sas_specific
11	5695633	chr11:5695633:G:A	G	A	0.0967579	0.0130675	38162	MCV	1.31644e-13	NA	rs4910835	A	intron_variant	TRIM22	0.917077	0.9583	0.9896	0.9901	0.9018	0.9366	0.7905	0.9808	0.943	0.9646	0.9554	0.9244	not_sas_specific	not_sas_specific
11	5369527	chr11:5369527:T:A	T	A	0.073103	0.0107433	38154	MCH	1.01391e-11	NA	rs10768886	A	intron_variant	OR51M1	0.886875	0.9579	0.9705	0.9857	0.932	0.9842	0.6049	0.9853	0.9778	0.9803	0.9603	0.9088	not_sas_specific	not_sas_specific
11	5369527	chr11:5369527:T:A	T	A	0.0792412	0.0110225	38162	MCV	6.52529e-13	NA	rs10768886	A	intron_variant	OR51M1	0.886876	0.9579	0.9705	0.9857	0.932	0.9842	0.6049	0.9853	0.9778	0.9803	0.9603	0.9088	not_sas_specific	not_sas_specific
11	5365591	chr11:5365591:A:T	A	T	0.0726978	0.0106796	38154	MCH	9.95405e-12	NA	rs7483217	T	intron_variant	OR51B6	0.885148	0.956	0.9704	0.9857	0.9315	0.9842	0.5536	0.9855	0.9778	0.9802	0.9599	0.9076	not_sas_specific	not_sas_specific
11	5365591	chr11:5365591:A:T	A	T	0.0782583	0.0109572	38162	MCV	9.18756e-13	NA	rs7483217	T	intron_variant	OR51B6	0.885151	0.956	0.9704	0.9857	0.9315	0.9842	0.5536	0.9855	0.9778	0.9802	0.9599	0.9076	not_sas_specific	not_sas_specific
11	5373020	chr11:5373020:G:A	G	A	0.0707694	0.0106031	38154	MCH	2.48256e-11	NA	rs7482183	A	intron_variant	OR51M1	0.883476	0.9555	0.9701	0.9857	0.9313	0.979	0.5478	0.9854	0.9778	0.9801	0.9589	0.9062	not_sas_specific	not_sas_specific
11	5373760	chr11:5373760:G:A	G	A	0.0705321	0.0105943	38154	MCH	2.7842e-11	NA	rs6578616	A	intron_variant	OR51M1	0.883323	0.9555	0.9701	0.9857	0.931	0.979	0.5472	0.9856	0.9778	0.98	0.9593	0.9063	not_sas_specific	not_sas_specific
11	5373020	chr11:5373020:G:A	G	A	0.0761209	0.0108787	38162	MCV	2.61036e-12	NA	rs7482183	A	intron_variant	OR51M1	0.883478	0.9555	0.9701	0.9857	0.9313	0.979	0.5478	0.9854	0.9778	0.9801	0.9589	0.9062	not_sas_specific	not_sas_specific
11	5373760	chr11:5373760:G:A	G	A	0.0761197	0.0108696	38162	MCV	2.50611e-12	NA	rs6578616	A	intron_variant	OR51M1	0.883325	0.9555	0.9701	0.9857	0.931	0.979	0.5472	0.9856	0.9778	0.98	0.9593	0.9063	not_sas_specific	not_sas_specific
11	9997180	chr11:9997180:G:A	G	A	0.0503129	0.00761347	38224	Hb	3.88508e-11	NA	rs6483878	A	intron_variant	SBF2	0.869572	0.9484	0.9818	0.8467	0.9529	0.8682	0.9752	0.957	0.8259	0.9355	0.9359	0.8697	not_sas_specific	not_sas_specific
11	5392785	chr11:5392785:A:G	A	G	0.0698949	0.0105435	38154	MCH	3.37598e-11	NA	rs6578630	G	3_prime_UTR_variant	OR51M1	0.882602	0.9429	0.918	0.9857	0.9295	0.979	0.6065	0.9853	0.9778	0.98	0.9469	0.9046	not_sas_specific	not_sas_specific
11	5392785	chr11:5392785:A:G	A	G	0.07486	0.0108173	38162	MCV	4.50505e-12	NA	rs6578630	G	3_prime_UTR_variant	OR51M1	0.8826	0.9429	0.918	0.9857	0.9295	0.979	0.6065	0.9853	0.9778	0.98	0.9469	0.9046	not_sas_specific	not_sas_specific
11	5400066	chr11:5400066:A:G	A	G	0.0693994	0.0105277	38154	MCH	4.33711e-11	NA	rs6578636	G	intron_variant	OR51M1	0.881851	0.9428	0.918	0.9857	0.9297	0.979	0.6017	0.9854	0.9778	0.98	0.9484	0.9047	not_sas_specific	not_sas_specific
11	5400066	chr11:5400066:A:G	A	G	0.0743889	0.0108011	38162	MCV	5.69115e-12	NA	rs6578636	G	intron_variant	OR51M1	0.88185	0.9428	0.918	0.9857	0.9297	0.979	0.6017	0.9854	0.9778	0.98	0.9484	0.9047	not_sas_specific	not_sas_specific
12	467786	chr12:467786:G:A	G	A	0.0788733	0.0122776	35782	TSH	1.32596e-10	NA	rs7304666	A	intron_variant	B4GALNT3	0.899078	0.9424	0.8969	0.9353	0.9615	0.9741	0.9635	0.95	0.9013	0.9651	0.9475	0.8921	not_sas_specific	not_sas_specific
11	5067264	chr11:5067264:A:G	A	G	0.0759236	0.0116842	31347	Haemotocrit	8.13954e-11	NA	rs6578548	G	upstream_gene_variant	OR52E2	0.936085	0.9398	0.9085	0.8956	0.943	0.9242	0.8007	0.9635	0.9842	0.9656	0.9417	0.9479	not_sas_specific	not_sas_specific
11	5067264	chr11:5067264:A:G	A	G	0.0783468	0.0102976	38224	Hb	2.77907e-14	NA	rs6578548	G	upstream_gene_variant	OR52E2	0.937791	0.9398	0.9085	0.8956	0.943	0.9242	0.8007	0.9635	0.9842	0.9656	0.9417	0.9479	not_sas_specific	not_sas_specific
11	5067264	chr11:5067264:A:G	A	G	0.286915	0.0142697	38154	MCH	6.45357e-90	NA	rs6578548	G	upstream_gene_variant	OR52E2	0.937819	0.9398	0.9085	0.8956	0.943	0.9242	0.8007	0.9635	0.9842	0.9656	0.9417	0.9479	not_sas_specific	not_sas_specific
11	5067264	chr11:5067264:A:G	A	G	0.314307	0.0146352	38162	MCV	2.60615e-102	NA	rs6578548	G	upstream_gene_variant	OR52E2	0.937805	0.9398	0.9085	0.8956	0.943	0.9242	0.8007	0.9635	0.9842	0.9656	0.9417	0.9479	not_sas_specific	not_sas_specific
11	5067264	chr11:5067264:A:G	A	G	-0.16424	0.0112372	38136	RBC	2.22895e-48	NA	rs6578548	G	upstream_gene_variant	OR52E2	0.937823	0.9398	0.9085	0.8956	0.943	0.9242	0.8007	0.9635	0.9842	0.9656	0.9417	0.9479	not_sas_specific	not_sas_specific
11	5067264	chr11:5067264:A:G	A	G	-0.145656	0.0145239	37125	RDW	1.13946e-23	NA	rs6578548	G	upstream_gene_variant	OR52E2	0.937699	0.9398	0.9085	0.8956	0.943	0.9242	0.8007	0.9635	0.9842	0.9656	0.9417	0.9479	not_sas_specific	not_sas_specific
11	5011706	chr11:5011706:A:G	A	G	0.0715113	0.0100902	38224	Hb	1.36836e-12	NA	rs1840636	G	upstream_gene_variant	OR51L1	0.933175	0.9381	0.9046	0.8927	0.9444	0.9356	0.7481	0.9631	0.9841	0.9671	0.9437	0.9475	not_sas_specific	not_sas_specific
11	5011706	chr11:5011706:A:G	A	G	0.270679	0.0139848	38154	MCH	1.84035e-83	NA	rs1840636	G	upstream_gene_variant	OR51L1	0.933212	0.9381	0.9046	0.8927	0.9444	0.9356	0.7481	0.9631	0.9841	0.9671	0.9437	0.9475	not_sas_specific	not_sas_specific
11	5011706	chr11:5011706:A:G	A	G	0.295768	0.0143433	38162	MCV	1.79143e-94	NA	rs1840636	G	upstream_gene_variant	OR51L1	0.9332	0.9381	0.9046	0.8927	0.9444	0.9356	0.7481	0.9631	0.9841	0.9671	0.9437	0.9475	not_sas_specific	not_sas_specific
11	5011706	chr11:5011706:A:G	A	G	-0.157577	0.0110129	38136	RBC	1.93776e-46	NA	rs1840636	G	upstream_gene_variant	OR51L1	0.933216	0.9381	0.9046	0.8927	0.9444	0.9356	0.7481	0.9631	0.9841	0.9671	0.9437	0.9475	not_sas_specific	not_sas_specific
11	5011706	chr11:5011706:A:G	A	G	-0.137058	0.0142313	37125	RDW	5.92789e-22	NA	rs1840636	G	upstream_gene_variant	OR51L1	0.933068	0.9381	0.9046	0.8927	0.9444	0.9356	0.7481	0.9631	0.9841	0.9671	0.9437	0.9475	not_sas_specific	not_sas_specific
11	5064041	chr11:5064041:T:A	T	A	0.0750557	0.0116464	31347	Haemotocrit	1.15931e-10	NA	rs2445305	A	upstream_gene_variant	OR52E2	0.935946	0.938	0.9022	0.8936	0.9425	0.9243	0.8004	0.9635	0.9842	0.9656	0.9394	0.9482	not_sas_specific	not_sas_specific
11	5064041	chr11:5064041:T:A	T	A	0.07743	0.0102639	38224	Hb	4.55932e-14	NA	rs2445305	A	upstream_gene_variant	OR52E2	0.937674	0.938	0.9022	0.8936	0.9425	0.9243	0.8004	0.9635	0.9842	0.9656	0.9394	0.9482	not_sas_specific	not_sas_specific
11	5064041	chr11:5064041:T:A	T	A	0.28457	0.014223	38154	MCH	4.7152e-89	NA	rs2445305	A	upstream_gene_variant	OR52E2	0.937702	0.938	0.9022	0.8936	0.9425	0.9243	0.8004	0.9635	0.9842	0.9656	0.9394	0.9482	not_sas_specific	not_sas_specific
11	5064041	chr11:5064041:T:A	T	A	0.311666	0.0145874	38162	MCV	2.80543e-101	NA	rs2445305	A	upstream_gene_variant	OR52E2	0.937689	0.938	0.9022	0.8936	0.9425	0.9243	0.8004	0.9635	0.9842	0.9656	0.9394	0.9482	not_sas_specific	not_sas_specific
11	5064041	chr11:5064041:T:A	T	A	-0.163271	0.0112004	38136	RBC	3.92464e-48	NA	rs2445305	A	upstream_gene_variant	OR52E2	0.937707	0.938	0.9022	0.8936	0.9425	0.9243	0.8004	0.9635	0.9842	0.9656	0.9394	0.9482	not_sas_specific	not_sas_specific
11	5064041	chr11:5064041:T:A	T	A	-0.144143	0.0144762	37125	RDW	2.34477e-23	NA	rs2445305	A	upstream_gene_variant	OR52E2	0.937592	0.938	0.9022	0.8936	0.9425	0.9243	0.8004	0.9635	0.9842	0.9656	0.9394	0.9482	not_sas_specific	not_sas_specific
11	5350810	chr11:5350810:T:A	T	A	0.0754452	0.0112592	38154	MCH	2.07348e-11	NA	rs4243955	A	intron_variant	OR51B6	0.89405	0.9376	0.9121	0.9857	0.9168	0.9744	0.5362	0.9852	0.9747	0.9796	0.9444	0.9142	not_sas_specific	not_sas_specific
11	5350810	chr11:5350810:T:A	T	A	0.08345	0.0115519	38162	MCV	5.05126e-13	NA	rs4243955	A	intron_variant	OR51B6	0.894054	0.9376	0.9121	0.9857	0.9168	0.9744	0.5362	0.9852	0.9747	0.9796	0.9444	0.9142	not_sas_specific	not_sas_specific
11	5042862	chr11:5042862:C:T	C	T	0.0721981	0.0101188	38224	Hb	9.67609e-13	NA	rs2445278	T	upstream_gene_variant	OR52J3	0.934051	0.9369	0.9056	0.8936	0.9421	0.9243	0.7471	0.9634	0.9842	0.9653	0.9398	0.947	not_sas_specific	not_sas_specific
11	5042862	chr11:5042862:C:T	C	T	0.27207	0.0140217	38154	MCH	7.21772e-84	NA	rs2445278	T	upstream_gene_variant	OR52J3	0.934072	0.9369	0.9056	0.8936	0.9421	0.9243	0.7471	0.9634	0.9842	0.9653	0.9398	0.947	not_sas_specific	not_sas_specific
11	5042862	chr11:5042862:C:T	C	T	0.298553	0.0143812	38162	MCV	9.95864e-96	NA	rs2445278	T	upstream_gene_variant	OR52J3	0.934059	0.9369	0.9056	0.8936	0.9421	0.9243	0.7471	0.9634	0.9842	0.9653	0.9398	0.947	not_sas_specific	not_sas_specific
11	5042862	chr11:5042862:C:T	C	T	-0.158331	0.0110421	38136	RBC	1.2517e-46	NA	rs2445278	T	upstream_gene_variant	OR52J3	0.934076	0.9369	0.9056	0.8936	0.9421	0.9243	0.7471	0.9634	0.9842	0.9653	0.9398	0.947	not_sas_specific	not_sas_specific
11	5042862	chr11:5042862:C:T	C	T	-0.137077	0.0142698	37125	RDW	7.53703e-22	NA	rs2445278	T	upstream_gene_variant	OR52J3	0.933934	0.9369	0.9056	0.8936	0.9421	0.9243	0.7471	0.9634	0.9842	0.9653	0.9398	0.947	not_sas_specific	not_sas_specific
11	5684090	chr11:5684090:T:C	T	C	0.0976626	0.0132791	38154	MCH	1.91514e-13	NA	rs1814721	C	5_prime_UTR_variant	TRIM5	0.925649	0.9292	0.8722	0.9901	0.8893	0.9383	0.7918	0.9804	0.9525	0.9731	0.9306	0.9374	not_sas_specific	not_sas_specific
11	5684090	chr11:5684090:T:C	T	C	0.104933	0.013625	38162	MCV	1.34493e-14	NA	rs1814721	C	5_prime_UTR_variant	TRIM5	0.925665	0.9292	0.8722	0.9901	0.8893	0.9383	0.7918	0.9804	0.9525	0.9731	0.9306	0.9374	not_sas_specific	not_sas_specific
11	116736050	chr11:116736050:G:A	G	A	0.101366	0.00854945	31767	HDL-C	1.99297e-32	NA	rs1974718	A	intergenic_variant	BUD13	0.792775	0.9277	0.9847	0.8969	0.8761	0.906	0.7677	0.9184	0.8853	0.9288	0.9213	0.8019	not_sas_specific	not_sas_specific
11	116736652	chr11:116736652:A:C	A	C	0.101657	0.0085471	31767	HDL-C	1.27526e-32	NA	rs1558860	C	intergenic_variant	BUD13	0.792759	0.9277	0.9845	0.8969	0.8762	0.9058	0.7678	0.9188	0.8861	0.9289	0.9222	0.8047	not_sas_specific	not_sas_specific
11	116736050	chr11:116736050:G:A	G	A	-0.151917	0.0116554	19949	Non_HDL_cholesterol	7.8343e-39	NA	rs1974718	A	intergenic_variant	BUD13	0.795529	0.9277	0.9847	0.8969	0.8761	0.906	0.7677	0.9184	0.8853	0.9288	0.9213	0.8019	not_sas_specific	not_sas_specific
11	116736652	chr11:116736652:A:C	A	C	-0.152407	0.0116552	19949	Non_HDL_cholesterol	4.49676e-39	NA	rs1558860	C	intergenic_variant	BUD13	0.795483	0.9277	0.9845	0.8969	0.8762	0.9058	0.7678	0.9188	0.8861	0.9289	0.9222	0.8047	not_sas_specific	not_sas_specific
11	116736050	chr11:116736050:G:A	G	A	-0.123767	0.00906223	32762	Total_cholesterol	1.82306e-42	NA	rs1974718	A	intergenic_variant	BUD13	0.792233	0.9277	0.9847	0.8969	0.8761	0.906	0.7677	0.9184	0.8853	0.9288	0.9213	0.8019	not_sas_specific	not_sas_specific
11	116736652	chr11:116736652:A:C	A	C	-0.123962	0.00905972	32762	Total_cholesterol	1.28617e-42	NA	rs1558860	C	intergenic_variant	BUD13	0.792218	0.9277	0.9845	0.8969	0.8762	0.9058	0.7678	0.9188	0.8861	0.9289	0.9222	0.8047	not_sas_specific	not_sas_specific
11	116736050	chr11:116736050:G:A	G	A	-0.282057	0.00931688	29818	Triglycerides	2.54097e-201	NA	rs1974718	A	intergenic_variant	BUD13	0.791422	0.9277	0.9847	0.8969	0.8761	0.906	0.7677	0.9184	0.8853	0.9288	0.9213	0.8019	not_sas_specific	not_sas_specific
11	116736652	chr11:116736652:A:C	A	C	-0.282351	0.0093147	29818	Triglycerides	7.87046e-202	NA	rs1558860	C	intergenic_variant	BUD13	0.791412	0.9277	0.9845	0.8969	0.8762	0.9058	0.7678	0.9188	0.8861	0.9289	0.9222	0.8047	not_sas_specific	not_sas_specific
11	116741017	chr11:116741017:C:G	C	G	0.101098	0.00857432	31767	HDL-C	4.35311e-32	NA	rs9326246	G	intergenic_variant	BUD13	0.793127	0.9274	0.9841	0.8978	0.8753	0.9057	0.7684	0.9186	0.8861	0.9286	0.922	0.8051	not_sas_specific	not_sas_specific
11	116741017	chr11:116741017:C:G	C	G	-0.152334	0.0116921	19949	Non_HDL_cholesterol	8.39267e-39	NA	rs9326246	G	intergenic_variant	BUD13	0.795879	0.9274	0.9841	0.8978	0.8753	0.9057	0.7684	0.9186	0.8861	0.9286	0.922	0.8051	not_sas_specific	not_sas_specific
11	116741017	chr11:116741017:C:G	C	G	-0.125238	0.00908776	32762	Total_cholesterol	3.31818e-43	NA	rs9326246	G	intergenic_variant	BUD13	0.792552	0.9274	0.9841	0.8978	0.8753	0.9057	0.7684	0.9186	0.8861	0.9286	0.922	0.8051	not_sas_specific	not_sas_specific
11	116741017	chr11:116741017:C:G	C	G	-0.282862	0.00934534	29818	Triglycerides	3.04789e-201	NA	rs9326246	G	intergenic_variant	BUD13	0.791855	0.9274	0.9841	0.8978	0.8753	0.9057	0.7684	0.9186	0.8861	0.9286	0.922	0.8051	not_sas_specific	not_sas_specific
19	48736017	chr19:48736017:G:A	G	A	-0.0666199	0.00952439	28699	Vitamin_B12	2.65889e-12	NA	rs62132780	A	intron_variant	RASIP1	0.768197	0.9223	0.9358	0.8673	0.8894	0.9887	0.8552	0.8764	0.984	0.9402	0.9341	0.7808	not_sas_specific	not_sas_specific
19	48717952	chr19:48717952:G:A	G	A	-0.0676997	0.0093703	28699	Vitamin_B12	5.01418e-13	NA	rs62130349	A	intron_variant	MAMSTR	0.763413	0.9221	0.9383	0.8451	0.8862	0.9847	0.8671	0.8751	0.9747	0.9393	0.9333	0.7777	not_sas_specific	not_sas_specific
19	48717957	chr19:48717957:G:A	G	A	-0.0676828	0.00937015	28699	Vitamin_B12	5.07692e-13	NA	rs56379390	A	intron_variant	MAMSTR	0.763404	0.9221	0.9384	0.8448	0.8862	0.9847	0.8667	0.875	0.9747	0.9393	0.9332	0.7777	not_sas_specific	not_sas_specific
19	48736600	chr19:48736600:T:A	T	A	-0.0671144	0.0095302	28699	Vitamin_B12	1.89104e-12	NA	rs392775	A	intron_variant	RASIP1	0.76845	0.922	0.9357	0.867	0.8894	0.9888	0.8565	0.8746	0.9842	0.9401	0.934	0.7793	not_sas_specific	not_sas_specific
11	5680589	chr11:5680589:G:A	G	A	0.0937407	0.0128157	38154	MCH	2.58345e-13	NA	rs7124435	A	intron_variant	TRIM5	0.921607	0.9201	0.8449	0.9901	0.8818	0.9271	0.7887	0.9801	0.9268	0.9725	0.9308	0.9324	not_sas_specific	not_sas_specific
11	5680589	chr11:5680589:G:A	G	A	0.0953425	0.0131496	38162	MCV	4.14954e-13	NA	rs7124435	A	intron_variant	TRIM5	0.921623	0.9201	0.8449	0.9901	0.8818	0.9271	0.7887	0.9801	0.9268	0.9725	0.9308	0.9324	not_sas_specific	not_sas_specific
1	109238959	chr1:109238959:A:G	A	G	0.120327	0.0173237	29052	LDL-C	3.7627e-12	NA	rs602265	G	downstream_gene_variant	CELSR2	0.936149	0.918	0.7527	0.989	0.962	0.972	0.9245	0.9896	0.9367	0.9906	0.9378	0.9439	not_sas_specific	not_sas_specific
1	109238959	chr1:109238959:A:G	A	G	0.114129	0.0162419	32762	Total_cholesterol	2.11252e-12	NA	rs602265	G	downstream_gene_variant	CELSR2	0.935643	0.918	0.7527	0.989	0.962	0.972	0.9245	0.9896	0.9367	0.9906	0.9378	0.9439	not_sas_specific	not_sas_specific
5	1000667	chr5:1000667:G:A	G	A	-0.0964767	0.0157089	37125	RDW	8.17241e-10	NA	rs4975586	G	upstream_gene_variant	NKD2	0.0479865	0.916	0.8557	0.9167	0.9611	0.9643	0.9296	0.9233	0.9715	0.9341	0.9391	0.9563	not_sas_specific	not_sas_specific
1	21599164	chr1:21599164:C:T	C	T	-0.0852595	0.0134676	36814	ALP	2.44023e-10	NA	rs1681257	T	intron_variant	RAP1GAP	0.929057	0.9158	0.9341	0.9319	0.9368	0.9061	0.974	0.8614	0.9082	0.9043	0.9168	0.9154	not_sas_specific	not_sas_specific
11	116786072	chr11:116786072:C:A	C	A	0.109174	0.00864253	31767	HDL-C	1.40346e-36	NA	rs10750096	A	intron_variant	ZPR1	0.795659	0.9151	0.942	0.8969	0.877	0.898	0.7675	0.9167	0.8703	0.9273	0.9071	0.8084	not_sas_specific	not_sas_specific
11	116786072	chr11:116786072:C:A	C	A	-0.157055	0.0117824	19949	Non_HDL_cholesterol	1.55704e-40	NA	rs10750096	A	intron_variant	ZPR1	0.798655	0.9151	0.942	0.8969	0.877	0.898	0.7675	0.9167	0.8703	0.9273	0.9071	0.8084	not_sas_specific	not_sas_specific
11	116786072	chr11:116786072:C:A	C	A	-0.125912	0.00915949	32762	Total_cholesterol	5.33826e-43	NA	rs10750096	A	intron_variant	ZPR1	0.795094	0.9151	0.942	0.8969	0.877	0.898	0.7675	0.9167	0.8703	0.9273	0.9071	0.8084	not_sas_specific	not_sas_specific
11	116786072	chr11:116786072:C:A	C	A	-0.292735	0.00941774	29818	Triglycerides	4.03645e-212	NA	rs10750096	A	intron_variant	ZPR1	0.794343	0.9151	0.942	0.8969	0.877	0.898	0.7675	0.9167	0.8703	0.9273	0.9071	0.8084	not_sas_specific	not_sas_specific
1	21638309	chr1:21638309:C:T	C	T	-0.0891493	0.0142991	36814	ALP	4.52908e-10	NA	rs4654761	T	intron_variant	RAP1GAP	0.933404	0.9139	0.8814	0.9758	0.9394	0.9112	0.9742	0.8989	0.9051	0.9246	0.9212	0.9148	not_sas_specific	not_sas_specific
1	21598895	chr1:21598895:T:C	T	C	-0.085082	0.0134642	36814	ALP	2.63051e-10	NA	rs2788642	C	intron_variant	RAP1GAP	0.928992	0.9129	0.924	0.9309	0.936	0.9058	0.9738	0.8607	0.9082	0.9043	0.914	0.9154	not_sas_specific	not_sas_specific
1	21606700	chr1:21606700:C:T	C	T	-0.08419	0.0135249	36814	ALP	4.82181e-10	NA	rs829370	T	intron_variant	RAP1GAP	0.928579	0.9119	0.9235	0.9309	0.9331	0.9066	0.974	0.8551	0.9114	0.9039	0.9139	0.9148	not_sas_specific	not_sas_specific
1	21602767	chr1:21602767:A:G	A	G	-0.0835525	0.013487	36814	ALP	5.82653e-10	NA	rs829368	G	intron_variant	RAP1GAP	0.929113	0.9114	0.9198	0.9309	0.9328	0.907	0.9728	0.8609	0.9082	0.9043	0.9144	0.9155	not_sas_specific	not_sas_specific
3	128693181	chr3:128693181:G:A	G	A	-0.0763674	0.00675985	38157	Eosinophils	1.35457e-29	NA	rs6785206	G	upstream_gene_variant	RAB7A	0.223183	0.9074	0.9371	0.9463	0.8568	0.8727	0.8486	0.9379	0.9146	0.9107	0.902	0.7804	not_sas_specific	not_sas_specific
3	128693181	chr3:128693181:G:A	G	A	0.0501846	0.00807939	38163	Neutrophils	5.25049e-10	NA	rs6785206	G	upstream_gene_variant	RAB7A	0.223214	0.9074	0.9371	0.9463	0.8568	0.8727	0.8486	0.9379	0.9146	0.9107	0.902	0.7804	not_sas_specific	not_sas_specific
12	455204	chr12:455204:G:A	G	A	0.0702727	0.00942229	35782	TSH	8.77607e-14	NA	rs4980916	A	upstream_gene_variant	B4GALNT3	0.817412	0.9071	0.7819	1	0.934	0.9772	0.7122	0.9536	0.9019	0.9859	0.9269	0.8144	not_sas_specific	not_sas_specific
12	455769	chr12:455769:G:A	G	A	0.0703507	0.00942438	35782	TSH	8.34642e-14	NA	rs1860359	A	upstream_gene_variant	B4GALNT3	0.817828	0.9071	0.7817	1	0.9338	0.9772	0.7117	0.9534	0.9019	0.9859	0.9266	0.8146	not_sas_specific	not_sas_specific
1	109252404	chr1:109252404:T:C	T	C	0.169931	0.0177939	29052	LDL-C	1.29808e-21	NA	rs413380	C	synonymous_variant	CELSR2	0.941139	0.906	0.7635	0.911	0.9465	0.934	0.9988	0.9526	0.9367	0.9645	0.9187	0.944	not_sas_specific	not_sas_specific
12	454826	chr12:454826:T:A	T	A	0.070279	0.00942231	35782	TSH	8.73172e-14	NA	rs4980912	A	intergenic_variant	B4GALNT3	0.817273	0.906	0.778	1	0.934	0.9772	0.7107	0.9534	0.8981	0.9859	0.9265	0.8142	not_sas_specific	not_sas_specific
1	109252404	chr1:109252404:T:C	T	C	0.152682	0.0168004	32762	Total_cholesterol	1.00902e-19	NA	rs413380	C	synonymous_variant	CELSR2	0.941398	0.906	0.7635	0.911	0.9465	0.934	0.9988	0.9526	0.9367	0.9645	0.9187	0.944	not_sas_specific	not_sas_specific
3	128638456	chr3:128638456:C:G	C	G	0.0817542	0.00697228	38157	Eosinophils	9.42323e-32	NA	rs2811493	G	intron_variant	RPN1	0.778482	0.9056	0.9352	0.9463	0.8562	0.8727	0.8563	0.9359	0.9172	0.9078	0.9047	0.7797	not_sas_specific	not_sas_specific
3	128638456	chr3:128638456:C:G	C	G	-0.0511318	0.00833328	38163	Neutrophils	8.47052e-10	NA	rs2811493	G	intron_variant	RPN1	0.778452	0.9056	0.9352	0.9463	0.8562	0.8727	0.8563	0.9359	0.9172	0.9078	0.9047	0.7797	not_sas_specific	not_sas_specific
3	128643699	chr3:128643699:A:G	A	G	0.0831028	0.00704998	38157	Eosinophils	4.5196e-32	NA	rs9841996	G	intron_variant	RPN1	0.776695	0.9055	0.935	0.9452	0.856	0.8733	0.8547	0.9361	0.9146	0.9078	0.9044	0.779	not_sas_specific	not_sas_specific
3	128643699	chr3:128643699:A:G	A	G	-0.0516791	0.00842615	38163	Neutrophils	8.6139e-10	NA	rs9841996	G	intron_variant	RPN1	0.776665	0.9055	0.935	0.9452	0.856	0.8733	0.8547	0.9361	0.9146	0.9078	0.9044	0.779	not_sas_specific	not_sas_specific
3	128618595	chr3:128618595:A:C	A	C	0.0812422	0.00697985	38157	Eosinophils	2.59418e-31	NA	rs2712430	C	downstream_gene_variant	RPN1	0.780887	0.905	0.9348	0.9462	0.8549	0.8597	0.8566	0.9362	0.9114	0.9074	0.9027	0.7808	not_sas_specific	not_sas_specific
3	128617378	chr3:128617378:A:C	A	C	0.0811539	0.0069391	38157	Eosinophils	1.34927e-31	NA	rs2712429	C	downstream_gene_variant	RPN1	0.778252	0.9048	0.9347	0.9463	0.8549	0.8597	0.8549	0.9362	0.9114	0.9075	0.9027	0.7782	not_sas_specific	not_sas_specific
3	128617378	chr3:128617378:A:C	A	C	-0.0508815	0.00829363	38163	Neutrophils	8.5155e-10	NA	rs2712429	C	downstream_gene_variant	RPN1	0.778222	0.9048	0.9347	0.9463	0.8549	0.8597	0.8549	0.9362	0.9114	0.9075	0.9027	0.7782	not_sas_specific	not_sas_specific
8	129577841	chr8:129577841:G:A	G	A	-0.0923136	0.0125954	38159	Monocytes	2.31633e-13	NA	rs7000917	A	intron_variant	GSDMC	0.918343	0.9032	0.9643	0.9211	0.9314	0.9271	0.9372	0.8545	0.9114	0.8625	0.8923	0.9139	not_sas_specific	not_sas_specific
13	95244245	chr13:95244245:A:G	A	G	0.0593915	0.0087285	38164	Platelets	1.01531e-11	NA	rs7324464	G	intron_variant	ABCC4	0.823636	0.9026	0.9372	0.7703	0.8563	0.7873	0.7812	0.9301	0.8101	0.9114	0.8873	0.8183	not_sas_specific	not_sas_specific
13	95247462	chr13:95247462:C:A	C	A	0.0591514	0.00874894	38164	Platelets	1.37057e-11	NA	rs4148435	A	intron_variant	ABCC4	0.824148	0.9025	0.937	0.7703	0.8566	0.7863	0.7794	0.9302	0.8101	0.9113	0.8871	0.8196	not_sas_specific	not_sas_specific
6	24455173	chr6:24455173:A:G	A	G	-0.082819	0.0122451	36814	ALP	1.34741e-11	NA	rs4712824	G	intron_variant	GPLD1	0.912087	0.9016	0.7236	0.9945	0.925	0.9528	0.8658	0.9957	0.9367	0.9878	0.8995	0.9151	not_sas_specific	not_sas_specific
1	61153384	chr1:61153384:T:C	T	C	-0.128052	0.00994319	35782	TSH	5.96211e-38	NA	rs334701	T	intron_variant	NFIA	0.156964	0.9001	0.842	0.9259	0.9047	0.9136	0.8682	0.9607	0.9146	0.9277	0.9068	0.8792	not_sas_specific	not_sas_specific
1	21617011	chr1:21617011:A:G	A	G	-0.0867878	0.0124214	36814	ALP	2.80931e-12	NA	rs829418	G	intron_variant	RAP1GAP	0.913428	0.8979	0.9071	0.9704	0.9229	0.8954	0.974	0.8105	0.8734	0.8938	0.9045	0.8941	not_sas_specific	not_sas_specific
18	49649891	chr18:49649891:A:C	A	C	0.0802496	0.0116112	31767	HDL-C	4.79954e-12	NA	rs6507939	C	upstream_gene_variant	LIPG	0.898111	0.8978	0.9717	0.8866	0.9253	0.9455	0.8205	0.8467	0.9335	0.8574	0.9054	0.9045	not_sas_specific	not_sas_specific
11	117174619	chr11:117174619:T:C	T	C	-0.1047	0.00896055	29818	Triglycerides	1.52862e-31	NA	rs7925256	C	intron_variant	SIDT2	0.756257	0.8943	0.9137	0.9879	0.8663	0.8706	0.7086	0.898	0.8639	0.9108	0.8909	0.7766	not_sas_specific	not_sas_specific
11	116859922	chr11:116859922:A:G	A	G	-0.0676183	0.0103705	19949	Non_HDL_cholesterol	7.0194e-11	NA	rs6589574	G	intron_variant	SIK3	0.712926	0.8899	0.9329	0.9868	0.8291	0.8754	0.653	0.8538	0.8703	0.9115	0.8904	0.7355	not_sas_specific	not_sas_specific
11	116859922	chr11:116859922:A:G	A	G	-0.0525478	0.00809208	32762	Total_cholesterol	8.37336e-11	NA	rs6589574	G	intron_variant	SIK3	0.708497	0.8899	0.9329	0.9868	0.8291	0.8754	0.653	0.8538	0.8703	0.9115	0.8904	0.7355	not_sas_specific	not_sas_specific
11	116859922	chr11:116859922:A:G	A	G	-0.103896	0.00834115	29818	Triglycerides	1.30047e-35	NA	rs6589574	G	intron_variant	SIK3	0.709855	0.8899	0.9329	0.9868	0.8291	0.8754	0.653	0.8538	0.8703	0.9115	0.8904	0.7355	not_sas_specific	not_sas_specific
11	116930485	chr11:116930485:A:C	A	C	-0.0955088	0.00833611	29818	Triglycerides	2.16272e-30	NA	rs645258	C	intron_variant	SIK3	0.712326	0.8894	0.9182	0.9846	0.8658	0.8775	0.6769	0.8625	0.8703	0.9076	0.8919	0.738	not_sas_specific	not_sas_specific
8	9321311	chr8:9321311:C:G	C	G	-0.126375	0.012552	36814	ALP	7.64364e-24	NA	rs10099512	G	intron_variant	PPP1R3B	0.91465	0.8864	0.7863	0.9857	0.8402	0.9772	0.9882	0.8795	0.9462	0.9427	0.8971	0.9108	not_sas_specific	not_sas_specific
8	9321311	chr8:9321311:C:G	C	G	0.123831	0.0118249	37074	Albumin	1.16065e-25	NA	rs10099512	G	intron_variant	PPP1R3B	0.914348	0.8864	0.7863	0.9857	0.8402	0.9772	0.9882	0.8795	0.9462	0.9427	0.8971	0.9108	not_sas_specific	not_sas_specific
8	9321311	chr8:9321311:C:G	C	G	0.140685	0.012587	31767	HDL-C	5.28202e-29	NA	rs10099512	G	intron_variant	PPP1R3B	0.913911	0.8864	0.7863	0.9857	0.8402	0.9772	0.9882	0.8795	0.9462	0.9427	0.8971	0.9108	not_sas_specific	not_sas_specific
8	9321311	chr8:9321311:C:G	C	G	0.101167	0.0140375	29052	LDL-C	5.72532e-13	NA	rs10099512	G	intron_variant	PPP1R3B	0.913731	0.8864	0.7863	0.9857	0.8402	0.9772	0.9882	0.8795	0.9462	0.9427	0.8971	0.9108	not_sas_specific	not_sas_specific
8	9321311	chr8:9321311:C:G	C	G	0.108825	0.0132979	32762	Total_cholesterol	2.75296e-16	NA	rs10099512	G	intron_variant	PPP1R3B	0.91429	0.8864	0.7863	0.9857	0.8402	0.9772	0.9882	0.8795	0.9462	0.9427	0.8971	0.9108	not_sas_specific	not_sas_specific
12	461751	chr12:461751:A:G	A	G	0.0706871	0.00923083	35782	TSH	1.89278e-14	NA	rs6489532	G	intron_variant	B4GALNT3	0.808568	0.8854	0.7517	0.932	0.9097	0.9476	0.6838	0.9495	0.8734	0.9675	0.9015	0.8114	not_sas_specific	not_sas_specific
11	116801297	chr11:116801297:T:C	T	C	0.0660908	0.00810551	31767	HDL-C	3.52614e-16	NA	rs11216140	C	intergenic_variant	APOA5	0.743503	0.8853	0.9718	0.9156	0.8261	0.8587	0.721	0.8239	0.8408	0.8805	0.8755	0.7576	not_sas_specific	not_sas_specific
11	116801297	chr11:116801297:T:C	T	C	-0.124339	0.0110698	19949	Non_HDL_cholesterol	2.83074e-29	NA	rs11216140	C	intergenic_variant	APOA5	0.747038	0.8853	0.9718	0.9156	0.8261	0.8587	0.721	0.8239	0.8408	0.8805	0.8755	0.7576	not_sas_specific	not_sas_specific
11	116801297	chr11:116801297:T:C	T	C	-0.104647	0.00859421	32762	Total_cholesterol	4.14954e-34	NA	rs11216140	C	intergenic_variant	APOA5	0.742779	0.8853	0.9718	0.9156	0.8261	0.8587	0.721	0.8239	0.8408	0.8805	0.8755	0.7576	not_sas_specific	not_sas_specific
11	116801297	chr11:116801297:T:C	T	C	-0.233385	0.00883525	29818	Triglycerides	9.1622e-154	NA	rs11216140	C	intergenic_variant	APOA5	0.742595	0.8853	0.9718	0.9156	0.8261	0.8587	0.721	0.8239	0.8408	0.8805	0.8755	0.7576	not_sas_specific	not_sas_specific
11	116801107	chr11:116801107:C:G	C	G	0.0664068	0.00810765	31767	HDL-C	2.59836e-16	NA	rs9667814	G	intergenic_variant	APOA5	0.743599	0.8851	0.9715	0.9143	0.8325	0.858	0.7286	0.8292	0.8411	0.8806	0.8755	0.7418	not_sas_specific	not_sas_specific
11	116801107	chr11:116801107:C:G	C	G	-0.124169	0.0110736	19949	Non_HDL_cholesterol	3.51884e-29	NA	rs9667814	G	intergenic_variant	APOA5	0.747108	0.8851	0.9715	0.9143	0.8325	0.858	0.7286	0.8292	0.8411	0.8806	0.8755	0.7418	not_sas_specific	not_sas_specific
11	116801107	chr11:116801107:C:G	C	G	-0.104449	0.00859666	32762	Total_cholesterol	5.74249e-34	NA	rs9667814	G	intergenic_variant	APOA5	0.742883	0.8851	0.9715	0.9143	0.8325	0.858	0.7286	0.8292	0.8411	0.8806	0.8755	0.7418	not_sas_specific	not_sas_specific
11	116801107	chr11:116801107:C:G	C	G	-0.233371	0.00883783	29818	Triglycerides	1.1722e-153	NA	rs9667814	G	intergenic_variant	APOA5	0.742696	0.8851	0.9715	0.9143	0.8325	0.858	0.7286	0.8292	0.8411	0.8806	0.8755	0.7418	not_sas_specific	not_sas_specific
3	128599154	chr3:128599154:G:A	G	A	0.0879983	0.00670108	38157	Eosinophils	2.16023e-39	NA	rs6782812	A	intergenic_variant	RPN1	0.758004	0.8826	0.924	0.9099	0.8412	0.8386	0.6408	0.9186	0.8987	0.8888	0.8809	0.7761	not_sas_specific	not_sas_specific
3	128599154	chr3:128599154:G:A	G	A	-0.0528333	0.00800925	38163	Neutrophils	4.20824e-11	NA	rs6782812	A	intergenic_variant	RPN1	0.757978	0.8826	0.924	0.9099	0.8412	0.8386	0.6408	0.9186	0.8987	0.8888	0.8809	0.7761	not_sas_specific	not_sas_specific
11	116831407	chr11:116831407:T:C	T	C	-0.0866441	0.0100885	19949	Non_HDL_cholesterol	8.82064e-18	NA	rs5141	C	intron_variant	APOC3	0.66701	0.8818	0.9146	0.9464	0.8146	0.8578	0.687	0.8663	0.8503	0.9082	0.8717	0.682	not_sas_specific	not_sas_specific
11	116831407	chr11:116831407:T:C	T	C	-0.072235	0.00787726	32762	Total_cholesterol	4.72716e-20	NA	rs5141	C	intron_variant	APOC3	0.661308	0.8818	0.9146	0.9464	0.8146	0.8578	0.687	0.8663	0.8503	0.9082	0.8717	0.682	not_sas_specific	not_sas_specific
11	116831407	chr11:116831407:T:C	T	C	-0.150654	0.00811811	29818	Triglycerides	7.05992e-77	NA	rs5141	C	intron_variant	APOC3	0.663192	0.8818	0.9146	0.9464	0.8146	0.8578	0.687	0.8663	0.8503	0.9082	0.8717	0.682	not_sas_specific	not_sas_specific
6	41969309	chr6:41969309:T:C	T	C	-0.0602932	0.00933005	38154	MCH	1.0315e-10	NA	rs6458250	C	intron_variant	CCND3	0.847288	0.8809	0.8385	0.9185	0.8904	0.9576	0.7725	0.8943	0.9391	0.9068	0.8967	0.8589	not_sas_specific	not_sas_specific
6	41969309	chr6:41969309:T:C	T	C	-0.0635021	0.00955537	38162	MCV	3.01787e-11	NA	rs6458250	C	intron_variant	CCND3	0.847319	0.8809	0.8385	0.9185	0.8904	0.9576	0.7725	0.8943	0.9391	0.9068	0.8967	0.8589	not_sas_specific	not_sas_specific
18	49646811	chr18:49646811:A:G	A	G	0.085133	0.0107605	31767	HDL-C	2.54039e-15	NA	rs1943977	G	upstream_gene_variant	LIPG	0.87968	0.8802	0.9577	0.8623	0.9117	0.9072	0.8725	0.8391	0.8861	0.8322	0.8833	0.8744	not_sas_specific	not_sas_specific
18	49646811	chr18:49646811:A:G	A	G	0.0732311	0.0113991	32762	Total_cholesterol	1.32483e-10	NA	rs1943977	G	upstream_gene_variant	LIPG	0.879631	0.8802	0.9577	0.8623	0.9117	0.9072	0.8725	0.8391	0.8861	0.8322	0.8833	0.8744	not_sas_specific	not_sas_specific
1	61163781	chr1:61163781:A:G	A	G	-0.0980522	0.00949971	35782	TSH	5.6273e-25	NA	rs168022	A	intron_variant	NFIA	0.174487	0.8786	0.7593	0.9726	0.8952	0.9268	0.7829	0.9794	0.8924	0.9371	0.894	0.8455	not_sas_specific	not_sas_specific
18	49642278	chr18:49642278:G:A	G	A	0.0805085	0.0107187	31767	HDL-C	5.86678e-14	NA	rs6507938	A	intergenic_variant	LIPG	0.879456	0.8778	0.9498	0.859	0.9104	0.9073	0.8712	0.8397	0.8861	0.8323	0.8779	0.8736	not_sas_specific	not_sas_specific
18	49642278	chr18:49642278:G:A	G	A	0.0696463	0.0113535	32762	Total_cholesterol	8.55106e-10	NA	rs6507938	A	intergenic_variant	LIPG	0.879428	0.8778	0.9498	0.859	0.9104	0.9073	0.8712	0.8397	0.8861	0.8323	0.8779	0.8736	not_sas_specific	not_sas_specific
2	233719291	chr2:233719291:T:C	T	C	0.471912	0.00956573	36629	Bilirubin	0	NA	rs2011404	C	missense_variant	UGT1A4	0.849446	0.8763	0.951	0.8344	0.8637	0.8307	0.9867	0.8449	0.8892	0.835	0.8608	0.8521	not_sas_specific	not_sas_specific
15	45184543	chr15:45184543:G:A	G	A	-0.0736587	0.01023	37603	creatinine	6.00897e-13	NA	rs732622	A	intron_variant	SHF	0.923279	0.8754	0.6081	1	0.9384	0.9789	0.8007	0.9991	0.9715	0.9967	0.9164	0.9371	not_sas_specific	not_sas_specific
8	9323885	chr8:9323885:A:G	A	G	-0.115062	0.0112785	36814	ALP	1.94446e-24	NA	rs2169387	G	intron_variant	PPP1R3B	0.887155	0.8729	0.8247	0.9967	0.8265	0.9326	0.9869	0.8339	0.9272	0.9044	0.8752	0.8791	not_sas_specific	not_sas_specific
8	9323885	chr8:9323885:A:G	A	G	0.105658	0.0106283	37074	Albumin	2.75296e-23	NA	rs2169387	G	intron_variant	PPP1R3B	0.886884	0.8729	0.8247	0.9967	0.8265	0.9326	0.9869	0.8339	0.9272	0.9044	0.8752	0.8791	not_sas_specific	not_sas_specific
8	9323885	chr8:9323885:A:G	A	G	0.146543	0.0113183	31767	HDL-C	2.42996e-38	NA	rs2169387	G	intron_variant	PPP1R3B	0.886232	0.8729	0.8247	0.9967	0.8265	0.9326	0.9869	0.8339	0.9272	0.9044	0.8752	0.8791	not_sas_specific	not_sas_specific
8	9323885	chr8:9323885:A:G	A	G	0.0984848	0.0126012	29052	LDL-C	5.47268e-15	NA	rs2169387	G	intron_variant	PPP1R3B	0.885765	0.8729	0.8247	0.9967	0.8265	0.9326	0.9869	0.8339	0.9272	0.9044	0.8752	0.8791	not_sas_specific	not_sas_specific
8	9323885	chr8:9323885:A:G	A	G	0.103379	0.0119321	32762	Total_cholesterol	4.55722e-18	NA	rs2169387	G	intron_variant	PPP1R3B	0.886501	0.8729	0.8247	0.9967	0.8265	0.9326	0.9869	0.8339	0.9272	0.9044	0.8752	0.8791	not_sas_specific	not_sas_specific
6	26114280	chr6:26114280:G:A	G	A	-0.0666909	0.00935241	38224	Hb	9.97241e-13	NA	rs198833	A	intron_variant	H1-6	0.924395	0.8688	0.8798	0.9112	0.8761	0.8634	0.9719	0.9037	0.8766	0.8442	0.8359	0.9191	not_sas_specific	not_sas_specific
6	26114280	chr6:26114280:G:A	G	A	-0.132993	0.0128381	38154	MCH	3.79752e-25	NA	rs198833	A	intron_variant	H1-6	0.924471	0.8688	0.8798	0.9112	0.8761	0.8634	0.9719	0.9037	0.8766	0.8442	0.8359	0.9191	not_sas_specific	not_sas_specific
6	26114280	chr6:26114280:G:A	G	A	-0.0969216	0.0131469	38162	MCV	1.67803e-13	NA	rs198833	A	intron_variant	H1-6	0.924463	0.8688	0.8798	0.9112	0.8761	0.8634	0.9719	0.9037	0.8766	0.8442	0.8359	0.9191	not_sas_specific	not_sas_specific
8	129572134	chr8:129572134:A:G	A	G	-0.0907285	0.013659	38159	Monocytes	3.08674e-11	NA	rs2163949	G	intron_variant	GSDMC	0.929442	0.8664	0.8365	0.9211	0.916	0.9271	0.9364	0.8543	0.9051	0.8617	0.8662	0.9276	not_sas_specific	not_sas_specific
1	21650452	chr1:21650452:A:G	A	G	-0.0922112	0.0130108	36814	ALP	1.36741e-12	NA	rs3767119	G	intron_variant	RAP1GAP	0.915649	0.866	0.7898	0.92	0.915	0.8399	0.9718	0.8655	0.8797	0.8909	0.8852	0.9014	not_sas_specific	not_sas_specific
8	129581810	chr8:129581810:T:C	T	C	-0.0911971	0.0136699	38159	Monocytes	2.53454e-11	NA	rs7004211	C	intron_variant	GSDMC	0.929792	0.8659	0.834	0.9211	0.9163	0.9271	0.9368	0.8543	0.9019	0.8619	0.8671	0.928	not_sas_specific	not_sas_specific
3	128573370	chr3:128573370:A:G	A	G	0.064875	0.00664001	38157	Eosinophils	1.50973e-22	NA	rs2734046	G	non_coding_transcript_exon_variant	RPN1	0.752128	0.8657	0.9643	0.8418	0.8245	0.7826	0.6953	0.8176	0.8386	0.8471	0.8615	0.7691	not_sas_specific	not_sas_specific
2	21037729	chr2:21037729:G:A	G	A	0.130065	0.0126624	29052	LDL-C	9.44496e-25	NA	rs550619	A	intron_variant	APOB	0.889619	0.8657	0.7939	0.8871	0.8319	0.7135	0.9592	0.8911	0.8576	0.9123	0.8676	0.8783	not_sas_specific	not_sas_specific
2	21037729	chr2:21037729:G:A	G	A	0.100275	0.0152926	19949	Non_HDL_cholesterol	5.48656e-11	NA	rs550619	A	intron_variant	APOB	0.889591	0.8657	0.7939	0.8871	0.8319	0.7135	0.9592	0.8911	0.8576	0.9123	0.8676	0.8783	not_sas_specific	not_sas_specific
6	33589268	chr6:33589268:A:C	A	C	0.0755804	0.0119076	38164	Platelets	2.1922e-10	NA	rs396746	C	intron_variant	BAK1	0.912164	0.8657	0.832	0.8505	0.903	0.9092	0.9363	0.882	0.8544	0.8644	0.8708	0.9143	not_sas_specific	not_sas_specific
2	21037729	chr2:21037729:G:A	G	A	0.120977	0.0120146	32762	Total_cholesterol	7.55788e-24	NA	rs550619	A	intron_variant	APOB	0.890379	0.8657	0.7939	0.8871	0.8319	0.7135	0.9592	0.8911	0.8576	0.9123	0.8676	0.8783	not_sas_specific	not_sas_specific
8	129568015	chr8:129568015:G:A	G	A	-0.0923365	0.0125515	38159	Monocytes	1.88669e-13	NA	rs7013883	A	intron_variant	GSDMC	0.916925	0.8653	0.8345	0.9211	0.9162	0.9277	0.9364	0.8541	0.9051	0.8614	0.8657	0.9133	not_sas_specific	not_sas_specific
2	233620476	chr2:233620476:A:C	A	C	0.385415	0.00955811	36629	Bilirubin	0	NA	rs1551285	C	intron_variant	UGT1A8	0.853748	0.865	0.9494	0.8673	0.8122	0.8029	0.9283	0.8277	0.8608	0.8309	0.8451	0.8564	not_sas_specific	not_sas_specific
11	116832924	chr11:116832924:G:C	G	C	-0.0868159	0.0100851	19949	Non_HDL_cholesterol	7.4131e-18	NA	rs5128	C	3_prime_UTR_variant	APOC3	0.666681	0.8617	0.8483	0.9474	0.8059	0.8582	0.6861	0.8674	0.8481	0.9068	0.8582	0.6839	not_sas_specific	not_sas_specific
11	116832924	chr11:116832924:G:C	G	C	-0.0723174	0.00787499	32762	Total_cholesterol	4.18601e-20	NA	rs5128	C	3_prime_UTR_variant	APOC3	0.660988	0.8617	0.8483	0.9474	0.8059	0.8582	0.6861	0.8674	0.8481	0.9068	0.8582	0.6839	not_sas_specific	not_sas_specific
11	116832924	chr11:116832924:G:C	G	C	-0.151101	0.00811523	29818	Triglycerides	2.23563e-77	NA	rs5128	C	3_prime_UTR_variant	APOC3	0.662935	0.8617	0.8483	0.9474	0.8059	0.8582	0.6861	0.8674	0.8481	0.9068	0.8582	0.6839	not_sas_specific	not_sas_specific
6	33627748	chr6:33627748:T:C	T	C	0.0867106	0.0122623	30364	Phosphate	1.53462e-12	NA	rs7772621	C	intron_variant	ITPR3	0.887897	0.8611	0.8417	0.8136	0.8811	0.9213	0.9631	0.9004	0.8544	0.8492	0.8675	0.899	not_sas_specific	not_sas_specific
11	117107172	chr11:117107172:G:A	G	A	-0.0852696	0.00792549	29818	Triglycerides	5.38022e-27	NA	rs10160799	A	intron_variant	SIK3	0.634552	0.861	0.9072	0.9846	0.7997	0.8356	0.4942	0.8579	0.8133	0.8889	0.8511	0.667	not_sas_specific	not_sas_specific
11	117127082	chr11:117127082:C:T	C	T	-0.0704426	0.00779767	29818	Triglycerides	1.65806e-19	NA	rs6589597	T	intergenic_variant	PAFAH1B2	0.612606	0.8609	0.9056	0.9879	0.8011	0.8315	0.5029	0.8582	0.8101	0.8904	0.848	0.6447	not_sas_specific	not_sas_specific
11	117005267	chr11:117005267:T:C	T	C	-0.087363	0.00790603	29818	Triglycerides	2.18776e-28	NA	rs7114963	C	intron_variant	SIK3	0.638744	0.8603	0.9035	0.9846	0.8116	0.8296	0.4916	0.8305	0.8182	0.8891	0.8499	0.6769	not_sas_specific	not_sas_specific
8	9324101	chr8:9324101:G:A	G	A	-0.114612	0.0111916	36814	ALP	1.30047e-24	NA	rs2126263	A	intron_variant	PPP1R3B	0.884789	0.86	0.7833	0.9407	0.8212	0.9325	0.9869	0.8333	0.9263	0.9035	0.8649	0.8763	not_sas_specific	not_sas_specific
8	9324101	chr8:9324101:G:A	G	A	0.105904	0.0105464	37074	Albumin	9.9977e-24	NA	rs2126263	A	intron_variant	PPP1R3B	0.884502	0.86	0.7833	0.9407	0.8212	0.9325	0.9869	0.8333	0.9263	0.9035	0.8649	0.8763	not_sas_specific	not_sas_specific
8	9324101	chr8:9324101:G:A	G	A	0.146712	0.0112319	31767	HDL-C	5.42001e-39	NA	rs2126263	A	intron_variant	PPP1R3B	0.883873	0.86	0.7833	0.9407	0.8212	0.9325	0.9869	0.8333	0.9263	0.9035	0.8649	0.8763	not_sas_specific	not_sas_specific
8	9324101	chr8:9324101:G:A	G	A	0.0987814	0.0124981	29052	LDL-C	2.70707e-15	NA	rs2126263	A	intron_variant	PPP1R3B	0.883255	0.86	0.7833	0.9407	0.8212	0.9325	0.9869	0.8333	0.9263	0.9035	0.8649	0.8763	not_sas_specific	not_sas_specific
8	9324101	chr8:9324101:G:A	G	A	0.102909	0.0118436	32762	Total_cholesterol	3.65847e-18	NA	rs2126263	A	intron_variant	PPP1R3B	0.884189	0.86	0.7833	0.9407	0.8212	0.9325	0.9869	0.8333	0.9263	0.9035	0.8649	0.8763	not_sas_specific	not_sas_specific
6	33626660	chr6:33626660:C:A	C	A	0.085964	0.012227	30364	Phosphate	2.05589e-12	NA	rs4713643	A	intron_variant	ITPR3	0.887399	0.8599	0.8376	0.8154	0.8804	0.9211	0.9633	0.9005	0.8544	0.8491	0.8653	0.8993	not_sas_specific	not_sas_specific
6	33629815	chr6:33629815:A:G	A	G	0.0869637	0.0122605	30364	Phosphate	1.3125e-12	NA	rs62407630	G	intron_variant	ITPR3	0.887841	0.8599	0.8381	0.815	0.8808	0.9207	0.9635	0.9001	0.8544	0.8492	0.8647	0.8996	not_sas_specific	not_sas_specific
11	117173487	chr11:117173487:C:A	C	A	-0.0699675	0.00777963	29818	Triglycerides	2.39056e-19	NA	rs4604928	A	intron_variant	SIDT2	0.611284	0.8594	0.9018	0.9879	0.7995	0.8331	0.5062	0.8583	0.8101	0.8897	0.8462	0.6426	not_sas_specific	not_sas_specific
6	24443161	chr6:24443161:G:C	G	C	-0.0940223	0.0105419	36814	ALP	4.70977e-19	NA	rs1742283	C	intron_variant	MRS2	0.878459	0.8587	0.6721	0.9704	0.885	0.9024	0.8558	0.9704	0.9146	0.9439	0.8506	0.8776	not_sas_specific	not_sas_specific
11	117006443	chr11:117006443:A:C	A	C	-0.0880817	0.00790734	29818	Triglycerides	8.08165e-29	NA	rs10790169	C	intron_variant	SIK3	0.638829	0.8582	0.9073	0.9846	0.7982	0.829	0.4806	0.8218	0.8133	0.8894	0.8492	0.6725	not_sas_specific	not_sas_specific
6	33629638	chr6:33629638:G:A	G	A	0.0870947	0.0122595	30364	Phosphate	1.20976e-12	NA	rs1977316	A	intron_variant	ITPR3	0.887817	0.858	0.8311	0.8136	0.8804	0.9211	0.9627	0.9004	0.8544	0.8492	0.8638	0.9	not_sas_specific	not_sas_specific
11	117155658	chr11:117155658:A:C	A	C	-0.0718518	0.00780185	29818	Triglycerides	3.27416e-20	NA	rs2127905	C	intron_variant	PAFAH1B2	0.612389	0.8576	0.9014	0.9846	0.7978	0.8321	0.5056	0.8575	0.807	0.8866	0.8461	0.6425	not_sas_specific	not_sas_specific
11	116954168	chr11:116954168:T:G	T	G	-0.0868875	0.00789592	29818	Triglycerides	3.6509e-28	NA	rs511676	G	intron_variant	SIK3	0.638305	0.8573	0.9054	0.9846	0.7974	0.8308	0.4821	0.8221	0.8101	0.8888	0.8502	0.6709	not_sas_specific	not_sas_specific
11	116948901	chr11:116948901:G:A	G	A	-0.0874421	0.00789271	29818	Triglycerides	1.58928e-28	NA	rs1241658	A	intron_variant	SIK3	0.637948	0.8571	0.9051	0.9846	0.7963	0.8391	0.4787	0.8214	0.8089	0.8885	0.8467	0.6704	not_sas_specific	not_sas_specific
11	117036397	chr11:117036397:T:C	T	C	-0.0866854	0.00791012	29818	Triglycerides	6.02976e-28	NA	rs10732856	C	intron_variant	SIK3	0.637705	0.8567	0.9042	0.9846	0.7969	0.8281	0.482	0.821	0.8101	0.8885	0.8489	0.6709	not_sas_specific	not_sas_specific
11	117028170	chr11:117028170:C:G	C	G	-0.0867885	0.00790267	29818	Triglycerides	4.65479e-28	NA	rs7950364	G	intron_variant	SIK3	0.638658	0.8565	0.9046	0.9846	0.7971	0.8282	0.4786	0.8215	0.8101	0.8881	0.8477	0.6714	not_sas_specific	not_sas_specific
11	117061712	chr11:117061712:T:C	T	C	-0.0856496	0.00791844	29818	Triglycerides	2.87607e-27	NA	rs6589589	C	intron_variant	SIK3	0.636707	0.8565	0.9046	0.9846	0.7967	0.8269	0.4814	0.8215	0.8101	0.8883	0.8464	0.6694	not_sas_specific	not_sas_specific
11	117045103	chr11:117045103:C:T	C	T	-0.0864647	0.00791092	29818	Triglycerides	8.30424e-28	NA	rs2000615	T	intron_variant	SIK3	0.637476	0.8563	0.9043	0.9846	0.7967	0.8273	0.4779	0.821	0.8101	0.888	0.8467	0.6714	not_sas_specific	not_sas_specific
11	117057024	chr11:117057024:G:T	G	T	-0.0856475	0.00791406	29818	Triglycerides	2.70209e-27	NA	rs10790172	T	intron_variant	SIK3	0.636799	0.8561	0.9043	0.9846	0.797	0.8269	0.4781	0.8216	0.8101	0.8879	0.8469	0.6685	not_sas_specific	not_sas_specific
11	116862594	chr11:116862594:C:T	C	T	-0.0626306	0.00982665	19949	Non_HDL_cholesterol	1.84714e-10	NA	rs6589575	T	intron_variant	SIK3	0.642299	0.8546	0.9182	0.9715	0.7582	0.8272	0.4838	0.8112	0.8038	0.8859	0.8424	0.672	not_sas_specific	not_sas_specific
11	116863430	chr11:116863430:C:T	C	T	-0.0616071	0.00981846	19949	Non_HDL_cholesterol	3.50494e-10	NA	rs718847	T	intron_variant	SIK3	0.641685	0.8546	0.9189	0.9715	0.7569	0.8273	0.4843	0.8112	0.8038	0.8859	0.8416	0.6705	not_sas_specific	not_sas_specific
11	116862594	chr11:116862594:C:T	C	T	-0.0895738	0.00792727	29818	Triglycerides	1.32038e-29	NA	rs6589575	T	intron_variant	SIK3	0.640773	0.8546	0.9182	0.9715	0.7582	0.8272	0.4838	0.8112	0.8038	0.8859	0.8424	0.672	not_sas_specific	not_sas_specific
11	116863430	chr11:116863430:C:T	C	T	-0.0887818	0.00792143	29818	Triglycerides	3.73336e-29	NA	rs718847	T	intron_variant	SIK3	0.640167	0.8546	0.9189	0.9715	0.7569	0.8273	0.4843	0.8112	0.8038	0.8859	0.8416	0.6705	not_sas_specific	not_sas_specific
11	116934488	chr11:116934488:T:C	T	C	-0.0772185	0.00782453	29818	Triglycerides	5.68591e-23	NA	rs562179	C	intron_variant	SIK3	0.616906	0.8544	0.905	0.9846	0.7918	0.824	0.4481	0.8207	0.8089	0.8882	0.847	0.6542	not_sas_specific	not_sas_specific
5	128225740	chr5:128225740:A:G	A	G	0.0893256	0.00887282	37125	RDW	7.70549e-24	NA	rs36713	G	intergenic_variant	SLC12A2	0.817163	0.8529	0.9569	0.8678	0.8431	0.7501	0.9869	0.9104	0.8386	0.7821	0.8129	0.8085	not_sas_specific	not_sas_specific
11	116874768	chr11:116874768:C:G	C	G	-0.0651455	0.009855	19949	Non_HDL_cholesterol	3.83266e-11	NA	rs9919599	G	intron_variant	SIK3	0.650456	0.8524	0.898	0.9868	0.7579	0.8343	0.4816	0.8132	0.807	0.892	0.8418	0.6817	not_sas_specific	not_sas_specific
11	116874768	chr11:116874768:C:G	C	G	-0.0484843	0.00771223	32762	Total_cholesterol	3.24347e-10	NA	rs9919599	G	intron_variant	SIK3	0.646961	0.8524	0.898	0.9868	0.7579	0.8343	0.4816	0.8132	0.807	0.892	0.8418	0.6817	not_sas_specific	not_sas_specific
11	116874768	chr11:116874768:C:G	C	G	-0.0947737	0.00794841	29818	Triglycerides	8.91661e-33	NA	rs9919599	G	intron_variant	SIK3	0.648972	0.8524	0.898	0.9868	0.7579	0.8343	0.4816	0.8132	0.807	0.892	0.8418	0.6817	not_sas_specific	not_sas_specific
11	5322089	chr11:5322089:G:A	G	A	-0.0514523	0.00788795	38154	MCH	6.89604e-11	NA	rs10768792	G	intron_variant	OR51B2	0.235952	0.8513	0.8053	0.9507	0.7988	0.8841	0.5167	0.8869	0.962	0.9114	0.8554	0.7932	not_sas_specific	not_sas_specific
11	5322089	chr11:5322089:G:A	G	A	-0.0503668	0.00809314	38162	MCV	4.86519e-10	NA	rs10768792	G	intron_variant	OR51B2	0.235928	0.8513	0.8053	0.9507	0.7988	0.8841	0.5167	0.8869	0.962	0.9114	0.8554	0.7932	not_sas_specific	not_sas_specific
11	116935971	chr11:116935971:A:G	A	G	-0.0876827	0.00789208	29818	Triglycerides	1.11866e-28	NA	rs2513093	G	intron_variant	SIK3	0.637925	0.85	0.8817	0.9846	0.7928	0.8285	0.4803	0.8213	0.807	0.8885	0.8432	0.6724	not_sas_specific	not_sas_specific
11	117076645	chr11:117076645:A:C	A	C	-0.0870725	0.00793182	29818	Triglycerides	4.89666e-28	NA	rs4938335	C	intron_variant	SIK3	0.636252	0.8496	0.88	0.9846	0.7939	0.8268	0.4831	0.8215	0.8057	0.8881	0.8428	0.6704	not_sas_specific	not_sas_specific
11	5525420	chr11:5525420:A:T	A	T	0.123012	0.0116101	38154	MCH	3.13617e-26	NA	rs317775	T	upstream_gene_variant	UBQLNL	0.905208	0.8495	0.9307	0.8736	0.8362	0.8142	0.9363	0.756	0.8323	0.8092	0.8427	0.9005	not_sas_specific	not_sas_specific
11	5525420	chr11:5525420:A:T	A	T	0.134119	0.0119115	38162	MCV	2.07635e-29	NA	rs317775	T	upstream_gene_variant	UBQLNL	0.905203	0.8495	0.9307	0.8736	0.8362	0.8142	0.9363	0.756	0.8323	0.8092	0.8427	0.9005	not_sas_specific	not_sas_specific
11	5525420	chr11:5525420:A:T	A	T	-0.0710921	0.00914183	38136	RBC	7.45075e-15	NA	rs317775	T	upstream_gene_variant	UBQLNL	0.905188	0.8495	0.9307	0.8736	0.8362	0.8142	0.9363	0.756	0.8323	0.8092	0.8427	0.9005	not_sas_specific	not_sas_specific
11	117072638	chr11:117072638:A:C	A	C	-0.0857904	0.00792478	29818	Triglycerides	2.60375e-27	NA	rs1351452	C	intron_variant	SIK3	0.635722	0.8494	0.8801	0.9846	0.7941	0.8268	0.4805	0.8212	0.807	0.8881	0.8418	0.6679	not_sas_specific	not_sas_specific
11	116962963	chr11:116962963:C:T	C	T	-0.0870708	0.00787924	29818	Triglycerides	2.17621e-28	NA	rs493134	T	intron_variant	SIK3	0.636557	0.8493	0.8803	0.9846	0.7933	0.8278	0.4782	0.8214	0.807	0.8882	0.8415	0.6689	not_sas_specific	not_sas_specific
6	33651665	chr6:33651665:G:A	G	A	0.103599	0.0123028	30364	Phosphate	3.73938e-17	NA	rs10807127	A	intron_variant	ITPR3	0.887985	0.8484	0.7569	0.8275	0.8647	0.9361	0.9756	0.918	0.8228	0.8712	0.8646	0.9064	not_sas_specific	not_sas_specific
11	116857134	chr11:116857134:G:C	G	C	-0.065762	0.00986051	19949	Non_HDL_cholesterol	2.57158e-11	NA	rs1035237	C	non_coding_transcript_exon_variant	SIK3	0.649467	0.8466	0.8915	0.9714	0.7543	0.8114	0.4854	0.8129	0.8006	0.8853	0.8346	0.6778	not_sas_specific	not_sas_specific
11	116857134	chr11:116857134:G:C	G	C	-0.0502237	0.0077121	32762	Total_cholesterol	7.39946e-11	NA	rs1035237	C	non_coding_transcript_exon_variant	SIK3	0.645487	0.8466	0.8915	0.9714	0.7543	0.8114	0.4854	0.8129	0.8006	0.8853	0.8346	0.6778	not_sas_specific	not_sas_specific
11	116857134	chr11:116857134:G:C	G	C	-0.0971014	0.00795026	29818	Triglycerides	2.62966e-34	NA	rs1035237	C	non_coding_transcript_exon_variant	SIK3	0.647396	0.8466	0.8915	0.9714	0.7543	0.8114	0.4854	0.8129	0.8006	0.8853	0.8346	0.6778	not_sas_specific	not_sas_specific
11	117096950	chr11:117096950:C:T	C	T	-0.0860233	0.00793918	29818	Triglycerides	2.34207e-27	NA	rs1320668	T	intron_variant	SIK3	0.636003	0.8464	0.8595	0.9846	0.789	0.8286	0.4936	0.8571	0.807	0.8885	0.8359	0.6683	not_sas_specific	not_sas_specific
11	116860489	chr11:116860489:G:A	G	A	-0.0616951	0.00982152	19949	Non_HDL_cholesterol	3.3505e-10	NA	rs4938315	A	intron_variant	SIK3	0.642211	0.846	0.8912	0.9715	0.7534	0.8115	0.4859	0.812	0.8006	0.885	0.8345	0.6702	not_sas_specific	not_sas_specific
11	116860489	chr11:116860489:G:A	G	A	-0.0893403	0.00792148	29818	Triglycerides	1.68074e-29	NA	rs4938315	A	intron_variant	SIK3	0.640561	0.846	0.8912	0.9715	0.7534	0.8115	0.4859	0.812	0.8006	0.885	0.8345	0.6702	not_sas_specific	not_sas_specific
5	77398727	chr5:77398727:A:G	A	G	0.0821881	0.0114066	35782	TSH	5.79162e-13	NA	rs335599	G	intron_variant	PDE8B	0.883202	0.8445	0.9588	0.6652	0.8162	0.734	0.934	0.8475	0.8797	0.7797	0.8432	0.8758	not_sas_specific	not_sas_specific
7	100717894	chr7:100717894:G:A	G	A	0.0421427	0.00621114	38136	RBC	1.16065e-11	NA	rs1734907	G	upstream_gene_variant	EPO	0.225115	0.8441	0.8331	0.7593	0.893	0.9075	0.9348	0.793	0.8766	0.8427	0.858	0.7795	not_sas_specific	not_sas_specific
10	63443186	chr10:63443186:T:C	T	C	-0.0670272	0.00802569	36814	ALP	6.73597e-17	NA	rs10437345	T	intron_variant	JMJD1C	0.23999	0.8419	0.8907	0.8352	0.7031	0.8833	0.7074	0.8683	0.7785	0.8534	0.8169	0.7728	not_sas_specific	not_sas_specific
10	63443186	chr10:63443186:T:C	T	C	-0.0529624	0.00771362	38164	Platelets	6.59933e-12	NA	rs10437345	T	intron_variant	JMJD1C	0.239951	0.8419	0.8907	0.8352	0.7031	0.8833	0.7074	0.8683	0.7785	0.8534	0.8169	0.7728	not_sas_specific	not_sas_specific
11	116825064	chr11:116825064:A:G	A	G	-0.0825579	0.00994184	19949	Non_HDL_cholesterol	1.006e-16	NA	rs7111242	G	upstream_gene_variant	APOA4	0.645112	0.8408	0.8845	0.9436	0.7741	0.8023	0.67	0.7547	0.8399	0.8683	0.8322	0.6609	not_sas_specific	not_sas_specific
11	116825064	chr11:116825064:A:G	A	G	-0.0720112	0.00775682	32762	Total_cholesterol	1.6387e-20	NA	rs7111242	G	upstream_gene_variant	APOA4	0.638964	0.8408	0.8845	0.9436	0.7741	0.8023	0.67	0.7547	0.8399	0.8683	0.8322	0.6609	not_sas_specific	not_sas_specific
11	116825064	chr11:116825064:A:G	A	G	-0.154459	0.00799241	29818	Triglycerides	3.26287e-83	NA	rs7111242	G	upstream_gene_variant	APOA4	0.641049	0.8408	0.8845	0.9436	0.7741	0.8023	0.67	0.7547	0.8399	0.8683	0.8322	0.6609	not_sas_specific	not_sas_specific
5	77406029	chr5:77406029:G:A	G	A	0.0836014	0.0113702	35782	TSH	1.94267e-13	NA	rs395882	A	intron_variant	PDE8B	0.881051	0.8399	0.9459	0.6645	0.8143	0.7327	0.9315	0.8472	0.8797	0.7779	0.8376	0.8768	not_sas_specific	not_sas_specific
11	116865072	chr11:116865072:C:G	C	G	-0.063702	0.0098959	19949	Non_HDL_cholesterol	1.21686e-10	NA	rs6589576	G	intron_variant	SIK3	0.65276	0.8397	0.8557	0.9715	0.7631	0.8361	0.4876	0.8122	0.8323	0.8878	0.8426	0.6816	not_sas_specific	not_sas_specific
11	116865072	chr11:116865072:C:G	C	G	-0.0497734	0.00773541	32762	Total_cholesterol	1.23894e-10	NA	rs6589576	G	intron_variant	SIK3	0.648687	0.8397	0.8557	0.9715	0.7631	0.8361	0.4876	0.8122	0.8323	0.8878	0.8426	0.6816	not_sas_specific	not_sas_specific
11	116865072	chr11:116865072:C:G	C	G	-0.0958922	0.00797206	29818	Triglycerides	2.51594e-33	NA	rs6589576	G	intron_variant	SIK3	0.650518	0.8397	0.8557	0.9715	0.7631	0.8361	0.4876	0.8122	0.8323	0.8878	0.8426	0.6816	not_sas_specific	not_sas_specific
20	59003559	chr20:59003559:A:G	A	G	0.0618257	0.00875967	38164	Platelets	1.68927e-12	NA	rs163801	G	non_coding_transcript_exon_variant	CTSZ	0.817102	0.8396	0.9288	0.8618	0.7609	0.8122	0.8674	0.8447	0.6582	0.8039	0.8065	0.8248	not_sas_specific	not_sas_specific
20	59003453	chr20:59003453:T:C	T	C	0.062574	0.00876348	38164	Platelets	9.31108e-13	NA	rs163800	C	non_coding_transcript_exon_variant	CTSZ	0.817359	0.8392	0.9252	0.8618	0.7633	0.8134	0.8637	0.8453	0.6804	0.8047	0.8089	0.8266	not_sas_specific	not_sas_specific
5	77359541	chr5:77359541:G:A	G	A	0.0794776	0.011418	35782	TSH	3.38532e-12	NA	rs11744847	A	intron_variant	PDE8B	0.882107	0.8386	0.9357	0.6641	0.8211	0.7491	0.9731	0.8473	0.8671	0.7761	0.8346	0.8762	not_sas_specific	not_sas_specific
5	77398450	chr5:77398450:T:C	T	C	0.0823598	0.0114011	35782	TSH	5.05359e-13	NA	rs3101236	C	intron_variant	PDE8B	0.883031	0.8382	0.9367	0.6656	0.814	0.7337	0.9341	0.8483	0.8797	0.7799	0.8381	0.8769	not_sas_specific	not_sas_specific
5	77396127	chr5:77396127:C:A	C	A	0.0820793	0.0113947	35782	TSH	5.87895e-13	NA	rs384871	A	intron_variant	PDE8B	0.88265	0.8378	0.9364	0.653	0.8128	0.7339	0.9338	0.8474	0.8797	0.7794	0.8356	0.8754	not_sas_specific	not_sas_specific
5	77381166	chr5:77381166:T:A	T	A	0.0847139	0.0114319	35782	TSH	1.26038e-13	NA	rs13164603	A	intron_variant	PDE8B	0.882924	0.8375	0.9357	0.6645	0.8125	0.7359	0.9334	0.8472	0.8766	0.779	0.8359	0.8766	not_sas_specific	not_sas_specific
5	77325025	chr5:77325025:G:A	G	A	0.0852496	0.0114187	35782	TSH	8.27942e-14	NA	rs6453302	A	intron_variant	PDE8B	0.882537	0.8373	0.9303	0.6656	0.8187	0.7545	0.9734	0.847	0.8608	0.7763	0.8362	0.8801	not_sas_specific	not_sas_specific
5	77403731	chr5:77403731:G:A	G	A	0.084942	0.0113408	35782	TSH	6.8897e-14	NA	rs1971620	A	intron_variant	PDE8B	0.880717	0.8369	0.936	0.6645	0.8115	0.7258	0.9332	0.8477	0.8797	0.7784	0.8348	0.8723	not_sas_specific	not_sas_specific
11	117095719	chr11:117095719:G:A	G	A	-0.0862362	0.0079333	29818	Triglycerides	1.59919e-27	NA	rs900012	A	intron_variant	SIK3	0.635268	0.8363	0.837	0.9846	0.785	0.8269	0.4809	0.8211	0.807	0.8875	0.8313	0.6682	not_sas_specific	not_sas_specific
2	233781105	chr2:233781105:G:A	G	A	0.382602	0.0092621	36629	Bilirubin	0	NA	rs1587493	A	intron_variant	MROH2A	0.835301	0.8349	0.8554	0.7637	0.7978	0.7409	0.885	0.9313	0.8471	0.8182	0.8048	0.8384	not_sas_specific	not_sas_specific
5	128197393	chr5:128197393:T:C	T	C	0.128292	0.00745993	37125	RDW	2.77204e-66	NA	rs251393	C	intergenic_variant	SLC12A2	0.680805	0.8339	0.9532	0.9035	0.8293	0.7251	0.4884	0.8989	0.8196	0.7944	0.8002	0.6879	not_sas_specific	not_sas_specific
1	21574964	chr1:21574964:A:G	A	G	0.0710865	0.0083511	36814	ALP	1.70608e-17	NA	rs1697404	G	intron_variant	ALPL	0.776076	0.8337	0.762	0.8827	0.7844	0.8807	0.5479	0.8555	0.8892	0.9078	0.8368	0.7733	not_sas_specific	not_sas_specific
16	85382232	chr16:85382232:C:T	C	T	0.0586417	0.00807431	38164	Platelets	3.79315e-13	NA	rs4783187	C	intron_variant	GSE1	0.210539	0.8332	0.7809	0.8176	0.783	0.892	0.8246	0.8429	0.8671	0.8746	0.8532	0.7956	not_sas_specific	not_sas_specific
5	77319934	chr5:77319934:C:A	C	A	0.0863862	0.0114205	35782	TSH	3.90481e-14	NA	rs2359798	A	intron_variant	PDE8B	0.882182	0.8329	0.9151	0.6656	0.818	0.755	0.9736	0.847	0.8631	0.776	0.8337	0.8803	not_sas_specific	not_sas_specific
5	77338824	chr5:77338824:G:A	G	A	0.0843585	0.0114404	35782	TSH	1.6592e-13	NA	rs4704408	A	intron_variant	PDE8B	0.882284	0.8324	0.9119	0.6648	0.8187	0.748	0.9692	0.8492	0.8544	0.7771	0.8314	0.8798	not_sas_specific	not_sas_specific
9	133266456	chr9:133266456:T:C	T	C	0.28242	0.00971401	36814	ALP	7.76247e-186	NA	rs2519093	C	intron_variant	ABO	0.850141	0.832	0.8951	0.5559	0.8487	0.7886	0.795	0.7907	0.7994	0.8045	0.8258	0.8431	not_sas_specific	not_sas_specific
9	133266456	chr9:133266456:T:C	T	C	0.0443698	0.00678854	38224	Hb	6.31975e-11	NA	rs2519093	C	intron_variant	ABO	0.850431	0.832	0.8951	0.5559	0.8487	0.7886	0.795	0.7907	0.7994	0.8045	0.8258	0.8431	not_sas_specific	not_sas_specific
9	133266456	chr9:133266456:T:C	T	C	-0.0827596	0.010899	29052	LDL-C	3.11817e-14	NA	rs2519093	C	intron_variant	ABO	0.850866	0.832	0.8951	0.5559	0.8487	0.7886	0.795	0.7907	0.7994	0.8045	0.8258	0.8431	not_sas_specific	not_sas_specific
9	133266456	chr9:133266456:T:C	T	C	0.0480798	0.00736667	38136	RBC	6.72512e-11	NA	rs2519093	C	intron_variant	ABO	0.85048	0.832	0.8951	0.5559	0.8487	0.7886	0.795	0.7907	0.7994	0.8045	0.8258	0.8431	not_sas_specific	not_sas_specific
9	133266456	chr9:133266456:T:C	T	C	-0.0684693	0.0102924	32762	Total_cholesterol	2.8827e-11	NA	rs2519093	C	intron_variant	ABO	0.851222	0.832	0.8951	0.5559	0.8487	0.7886	0.795	0.7907	0.7994	0.8045	0.8258	0.8431	not_sas_specific	not_sas_specific
9	111030717	chr9:111030717:G:A	G	A	0.052093	0.00750171	38159	Monocytes	3.80715e-12	NA	rs3739706	G	intron_variant	LPAR1	0.268233	0.8314	0.8072	0.875	0.878	0.8562	0.9476	0.8288	0.8133	0.8325	0.8172	0.7377	not_sas_specific	not_sas_specific
5	77305367	chr5:77305367:A:G	A	G	0.0704061	0.0105897	35782	TSH	2.96074e-11	NA	rs7716880	G	intron_variant	PDE8B	0.859985	0.8303	0.8801	0.6791	0.8248	0.7455	0.9695	0.8477	0.8703	0.7917	0.8394	0.8585	not_sas_specific	not_sas_specific
11	116995574	chr11:116995574:C:T	C	T	-0.0875281	0.0078982	29818	Triglycerides	1.53356e-28	NA	rs7931770	T	intron_variant	SIK3	0.637887	0.8295	0.8111	0.9846	0.786	0.8282	0.4796	0.8207	0.8038	0.8873	0.8306	0.6709	not_sas_specific	not_sas_specific
11	117045026	chr11:117045026:C:T	C	T	-0.0862861	0.00790612	29818	Triglycerides	9.8992e-28	NA	rs2000614	T	intron_variant	SIK3	0.637032	0.8292	0.8108	0.9846	0.7857	0.8274	0.4786	0.8213	0.8038	0.8875	0.83	0.6709	not_sas_specific	not_sas_specific
11	117045813	chr11:117045813:C:T	C	T	-0.0860445	0.00790677	29818	Triglycerides	1.39862e-27	NA	rs2000616	T	intron_variant	SIK3	0.637056	0.8292	0.8107	0.9846	0.7857	0.8281	0.4786	0.8213	0.8038	0.8875	0.8308	0.6711	not_sas_specific	not_sas_specific
11	117011922	chr11:117011922:C:A	C	A	-0.0868961	0.00789769	29818	Triglycerides	3.70681e-28	NA	rs4245168	A	intron_variant	SIK3	0.637478	0.8288	0.8092	0.9846	0.7851	0.8268	0.4801	0.821	0.8077	0.8876	0.8285	0.6693	not_sas_specific	not_sas_specific
5	77413424	chr5:77413424:A:T	A	T	0.0841215	0.0114361	35782	TSH	1.89758e-13	NA	rs335615	T	intron_variant	PDE8B	0.882489	0.8285	0.9051	0.6637	0.8104	0.7382	0.9311	0.8461	0.879	0.7785	0.8314	0.8786	not_sas_specific	not_sas_specific
6	33608908	chr6:33608908:A:G	A	G	0.0630161	0.0102955	38164	Platelets	9.31279e-10	NA	rs210125	G	intergenic_variant	ITPR3	0.880634	0.828	0.8853	0.7313	0.8349	0.8701	0.9663	0.7993	0.8228	0.7804	0.8332	0.8851	not_sas_specific	not_sas_specific
5	128165543	chr5:128165543:A:G	A	G	0.134347	0.00750743	37125	RDW	1.2841e-71	NA	rs790154	G	intron_variant	SLC12A2	0.690661	0.828	0.9501	0.8958	0.8192	0.7259	0.591	0.9076	0.8153	0.776	0.795	0.695	not_sas_specific	not_sas_specific
5	77303852	chr5:77303852:A:C	A	C	0.0823035	0.0100622	35782	TSH	2.85167e-16	NA	rs11949070	C	intron_variant	PDE8B	0.841067	0.828	0.885	0.6798	0.8235	0.7212	0.9692	0.8377	0.8513	0.7883	0.8372	0.8378	not_sas_specific	not_sas_specific
20	58995513	chr20:58995513:G:A	G	A	0.0603284	0.0086825	38164	Platelets	3.69743e-12	NA	rs13720	A	3_prime_UTR_variant	CTSZ	0.813266	0.8252	0.8647	0.8626	0.7596	0.8032	0.8718	0.8516	0.6867	0.8106	0.7977	0.8223	not_sas_specific	not_sas_specific
5	128188326	chr5:128188326:T:C	T	C	0.133376	0.00749532	37125	RDW	7.78216e-71	NA	rs3101725	C	3_prime_UTR_variant	SLC12A2	0.689609	0.8247	0.9536	0.8993	0.82	0.7262	0.595	0.9058	0.8077	0.7755	0.791	0.6864	not_sas_specific	not_sas_specific
6	31149601	chr6:31149601:A:C	A	C	-0.0603361	0.00796223	38159	Monocytes	3.5148e-14	NA	rs3094227	C	non_coding_transcript_exon_variant	CCHCR1	0.771896	0.8243	0.8816	0.8289	0.8373	0.9412	0.7259	0.8031	0.9462	0.7926	0.8591	0.7832	not_sas_specific	not_sas_specific
5	128112374	chr5:128112374:A:C	A	C	0.135804	0.00759693	37125	RDW	1.80676e-71	NA	rs1560637	C	intron_variant	SLC12A2	0.696214	0.8243	0.9525	0.8958	0.8184	0.7245	0.6235	0.8659	0.807	0.7703	0.7929	0.6998	not_sas_specific	not_sas_specific
5	128119316	chr5:128119316:C:T	C	T	0.137391	0.00754368	37125	RDW	4.09449e-74	NA	rs2617617	T	intron_variant	SLC12A2	0.691142	0.8243	0.9538	0.8958	0.8182	0.7241	0.6228	0.8658	0.807	0.7701	0.7923	0.6954	not_sas_specific	not_sas_specific
5	128106169	chr5:128106169:C:A	C	A	0.138222	0.00754984	37125	RDW	7.15649e-75	NA	rs9327468	A	intron_variant	SLC12A2	0.691293	0.8241	0.9531	0.8958	0.8182	0.7246	0.6237	0.8657	0.807	0.7699	0.793	0.6949	not_sas_specific	not_sas_specific
5	128095593	chr5:128095593:A:G	A	G	0.136974	0.00750883	37125	RDW	2.40547e-74	NA	rs6889311	G	intron_variant	SLC12A2	0.687571	0.8233	0.9502	0.8958	0.8178	0.7242	0.6247	0.8661	0.807	0.77	0.7916	0.6922	not_sas_specific	not_sas_specific
11	116778201	chr11:116778201:G:C	G	C	0.114459	0.00824763	31767	HDL-C	8.63774e-44	NA	rs964184	C	3_prime_UTR_variant	BUD13	0.770951	0.8231	0.791	0.7725	0.7522	0.824	0.7676	0.8632	0.7563	0.862	0.8077	0.7661	not_sas_specific	not_sas_specific
11	116778201	chr11:116778201:G:C	G	C	-0.162003	0.0112394	19949	Non_HDL_cholesterol	4.23643e-47	NA	rs964184	C	3_prime_UTR_variant	BUD13	0.774536	0.8231	0.791	0.7725	0.7522	0.824	0.7676	0.8632	0.7563	0.862	0.8077	0.7661	not_sas_specific	not_sas_specific
11	116778201	chr11:116778201:G:C	G	C	-0.129562	0.00874034	32762	Total_cholesterol	1.033e-49	NA	rs964184	C	3_prime_UTR_variant	BUD13	0.770515	0.8231	0.791	0.7725	0.7522	0.824	0.7676	0.8632	0.7563	0.862	0.8077	0.7661	not_sas_specific	not_sas_specific
11	116778201	chr11:116778201:G:C	G	C	-0.301852	0.00898319	29818	Triglycerides	1.57761e-247	NA	rs964184	C	3_prime_UTR_variant	BUD13	0.769496	0.8231	0.791	0.7725	0.7522	0.824	0.7676	0.8632	0.7563	0.862	0.8077	0.7661	not_sas_specific	not_sas_specific
11	116732418	chr11:116732418:C:G	C	G	-0.0944897	0.00760637	29818	Triglycerides	1.97424e-35	NA	rs2008915	G	intergenic_variant	BUD13	0.546795	0.8229	0.9172	0.8794	0.7927	0.804	0.6754	0.7908	0.731	0.8073	0.8241	0.565	not_sas_specific	not_sas_specific
20	58999408	chr20:58999408:A:G	A	G	0.0623932	0.00874124	38164	Platelets	9.48418e-13	NA	rs163787	G	synonymous_variant	CTSZ	0.815238	0.8228	0.865	0.8634	0.7564	0.7948	0.8706	0.852	0.6709	0.8062	0.7956	0.8244	not_sas_specific	not_sas_specific
5	128141279	chr5:128141279:C:A	C	A	0.137468	0.0075357	37125	RDW	2.38397e-74	NA	rs1993878	A	intron_variant	SLC12A2	0.690841	0.8227	0.9501	0.8956	0.8175	0.7241	0.6078	0.8659	0.807	0.7699	0.7914	0.6956	not_sas_specific	not_sas_specific
20	59001125	chr20:59001125:A:G	A	G	0.062688	0.00875562	38164	Platelets	8.08351e-13	NA	rs191490	G	intron_variant	CTSZ	0.815333	0.8218	0.8646	0.8615	0.7561	0.8159	0.8673	0.8476	0.6667	0.804	0.7968	0.826	not_sas_specific	not_sas_specific
1	21574784	chr1:21574784:A:G	A	G	0.0707831	0.00836028	36814	ALP	2.52697e-17	NA	rs1536934	G	intron_variant	ALPL	0.7768	0.8211	0.7275	0.8827	0.7792	0.8793	0.5503	0.8513	0.8861	0.9025	0.8255	0.7737	not_sas_specific	not_sas_specific
19	48639768	chr19:48639768:T:C	T	C	0.0660045	0.00993007	28699	Vitamin_B12	2.99226e-11	NA	rs2303147	C	intron_variant	CA11	0.798423	0.8208	0.7893	0.8183	0.8238	0.8562	0.629	0.8198	0.8853	0.8531	0.8397	0.7942	not_sas_specific	not_sas_specific
11	5005537	chr11:5005537:T:C	T	C	0.11289	0.00933123	38154	MCH	1.08044e-33	NA	rs2499955	C	downstream_gene_variant	OR51L1	0.836779	0.82	0.756	0.8029	0.86	0.8882	0.5312	0.8188	0.9177	0.8645	0.8376	0.8685	not_sas_specific	not_sas_specific
11	5005537	chr11:5005537:T:C	T	C	0.123788	0.00957271	38162	MCV	2.99502e-38	NA	rs2499955	C	downstream_gene_variant	OR51L1	0.836787	0.82	0.756	0.8029	0.86	0.8882	0.5312	0.8188	0.9177	0.8645	0.8376	0.8685	not_sas_specific	not_sas_specific
11	5005537	chr11:5005537:T:C	T	C	-0.067419	0.00734691	38136	RBC	4.45349e-20	NA	rs2499955	C	downstream_gene_variant	OR51L1	0.836751	0.82	0.756	0.8029	0.86	0.8882	0.5312	0.8188	0.9177	0.8645	0.8376	0.8685	not_sas_specific	not_sas_specific
2	21044338	chr2:21044338:A:G	A	G	0.14688	0.0124774	29052	LDL-C	5.46135e-32	NA	rs1800481	G	upstream_gene_variant	APOB	0.883243	0.8197	0.7237	0.8849	0.8543	0.695	0.9963	0.8579	0.8671	0.8528	0.8134	0.8735	not_sas_specific	not_sas_specific
2	21044338	chr2:21044338:A:G	A	G	0.113355	0.0151166	19949	Non_HDL_cholesterol	6.44318e-14	NA	rs1800481	G	upstream_gene_variant	APOB	0.88401	0.8197	0.7237	0.8849	0.8543	0.695	0.9963	0.8579	0.8671	0.8528	0.8134	0.8735	not_sas_specific	not_sas_specific
2	21044338	chr2:21044338:A:G	A	G	0.136826	0.0118676	32762	Total_cholesterol	9.37778e-31	NA	rs1800481	G	upstream_gene_variant	APOB	0.884684	0.8197	0.7237	0.8849	0.8543	0.695	0.9963	0.8579	0.8671	0.8528	0.8134	0.8735	not_sas_specific	not_sas_specific
2	21047682	chr2:21047682:A:C	A	C	0.147523	0.0124433	29052	LDL-C	2.01233e-32	NA	rs585967	C	upstream_gene_variant	APOB	0.882229	0.8175	0.7197	0.8849	0.8532	0.6584	0.9965	0.857	0.8671	0.8523	0.8118	0.8734	not_sas_specific	not_sas_specific
2	21047682	chr2:21047682:A:C	A	C	0.11682	0.0150593	19949	Non_HDL_cholesterol	8.67361e-15	NA	rs585967	C	upstream_gene_variant	APOB	0.882845	0.8175	0.7197	0.8849	0.8532	0.6584	0.9965	0.857	0.8671	0.8523	0.8118	0.8734	not_sas_specific	not_sas_specific
2	21047682	chr2:21047682:A:C	A	C	0.138101	0.011836	32762	Total_cholesterol	1.85952e-31	NA	rs585967	C	upstream_gene_variant	APOB	0.883632	0.8175	0.7197	0.8849	0.8532	0.6584	0.9965	0.857	0.8671	0.8523	0.8118	0.8734	not_sas_specific	not_sas_specific
5	77309765	chr5:77309765:G:A	G	A	0.0820037	0.0100355	35782	TSH	3.0486e-16	NA	rs13170957	A	intron_variant	PDE8B	0.839003	0.8166	0.8808	0.6634	0.8087	0.7122	0.9672	0.8352	0.8248	0.7714	0.8222	0.8346	not_sas_specific	not_sas_specific
2	233606892	chr2:233606892:T:C	T	C	0.212035	0.00817515	36629	Bilirubin	2.58226e-148	NA	rs2602361	C	downstream_gene_variant	UGT1A8	0.780775	0.8155	0.9173	0.8268	0.731	0.745	0.677	0.7418	0.7911	0.8007	0.7938	0.7863	not_sas_specific	not_sas_specific
11	116937254	chr11:116937254:A:G	A	G	-0.0830459	0.00786077	29818	Triglycerides	4.3481e-26	NA	rs473172	G	intron_variant	SIK3	0.630143	0.8153	0.8085	0.9803	0.7711	0.8128	0.4805	0.8087	0.8038	0.8648	0.8145	0.6611	not_sas_specific	not_sas_specific
3	133771490	chr3:133771490:A:C	A	C	-0.0522313	0.00820278	38154	MCH	1.92114e-10	NA	rs6794370	C	intron_variant	SRPRB	0.788906	0.8152	0.8901	0.9231	0.7852	0.763	0.7389	0.7341	0.769	0.7975	0.8172	0.7937	not_sas_specific	not_sas_specific
19	54293995	chr19:54293995:C:T	C	T	0.0600584	0.00929408	31767	HDL-C	1.03326e-10	NA	rs103294	C	downstream_gene_variant	LILRB2	0.162118	0.8133	0.9106	0.889	0.7804	0.917	0.4625	0.7064	0.9051	0.7956	0.8405	0.8379	not_sas_specific	not_sas_specific
5	128207588	chr5:128207588:A:G	A	G	0.126784	0.00741629	37125	RDW	1.60953e-65	NA	rs251216	G	intergenic_variant	SLC12A2	0.678118	0.8131	0.9524	0.8813	0.8201	0.712	0.4786	0.8518	0.8101	0.7603	0.7818	0.6854	not_sas_specific	not_sas_specific
3	128582609	chr3:128582609:C:G	C	G	0.0756303	0.00655661	38157	Eosinophils	8.79225e-31	NA	rs2713572	G	intergenic_variant	RPN1	0.736327	0.8127	0.85	0.886	0.7669	0.7791	0.645	0.8536	0.769	0.8126	0.7977	0.7487	not_sas_specific	not_sas_specific
5	128202654	chr5:128202654:G:A	G	A	0.126716	0.00740298	37125	RDW	1.10969e-65	NA	rs251390	A	intergenic_variant	SLC12A2	0.675229	0.8123	0.9524	0.8794	0.8168	0.7126	0.4786	0.8504	0.8101	0.76	0.7804	0.6803	not_sas_specific	not_sas_specific
10	17067731	chr10:17067731:A:G	A	G	-0.12118	0.0160058	28699	Vitamin_B12	3.70339e-14	NA	rs1907358	A	intron_variant	CUBN	0.059915	0.8107	0.7432	0.6678	0.8333	0.8911	0.9448	0.8502	0.9114	0.8174	0.8373	0.942	not_sas_specific	not_sas_specific
10	63298464	chr10:63298464:T:C	T	C	-0.0667981	0.00795108	36814	ALP	4.42181e-17	NA	rs12773283	T	intron_variant	JMJD1C	0.246822	0.8098	0.8009	0.8286	0.6779	0.8798	0.6519	0.8682	0.758	0.848	0.7828	0.7682	not_sas_specific	not_sas_specific
10	63298464	chr10:63298464:T:C	T	C	-0.0545719	0.00764343	38164	Platelets	9.3519e-13	NA	rs12773283	T	intron_variant	JMJD1C	0.247	0.8098	0.8009	0.8286	0.6779	0.8798	0.6519	0.8682	0.758	0.848	0.7828	0.7682	not_sas_specific	not_sas_specific
9	133276354	chr9:133276354:C:T	C	T	0.26611	0.00953165	36814	ALP	1.58489e-171	NA	rs600038	T	upstream_gene_variant	ABO	0.841216	0.8085	0.8619	0.5088	0.8284	0.7848	0.7959	0.7748	0.7848	0.7814	0.8042	0.8351	not_sas_specific	not_sas_specific
9	133276354	chr9:133276354:C:T	C	T	0.0409229	0.00665712	38224	Hb	7.88388e-10	NA	rs600038	T	upstream_gene_variant	ABO	0.841477	0.8085	0.8619	0.5088	0.8284	0.7848	0.7959	0.7748	0.7848	0.7814	0.8042	0.8351	not_sas_specific	not_sas_specific
9	133276354	chr9:133276354:C:T	C	T	-0.0648436	0.0106595	30967	HbA1c	1.17839e-09	NA	rs600038	T	upstream_gene_variant	ABO	0.841937	0.8085	0.8619	0.5088	0.8284	0.7848	0.7959	0.7748	0.7848	0.7814	0.8042	0.8351	not_sas_specific	not_sas_specific
9	133276354	chr9:133276354:C:T	C	T	-0.079338	0.0106796	29052	LDL-C	1.09471e-13	NA	rs600038	T	upstream_gene_variant	ABO	0.841777	0.8085	0.8619	0.5088	0.8284	0.7848	0.7959	0.7748	0.7848	0.7814	0.8042	0.8351	not_sas_specific	not_sas_specific
20	58992675	chr20:58992675:A:C	A	C	0.0600556	0.0086729	38164	Platelets	4.37522e-12	NA	rs163783	C	3_prime_UTR_variant	NELFCD	0.812528	0.8085	0.8058	0.8618	0.7538	0.8029	0.873	0.8517	0.6899	0.8107	0.7879	0.8214	not_sas_specific	not_sas_specific
9	133276354	chr9:133276354:C:T	C	T	0.0470341	0.0072238	38136	RBC	7.46621e-11	NA	rs600038	T	upstream_gene_variant	ABO	0.841519	0.8085	0.8619	0.5088	0.8284	0.7848	0.7959	0.7748	0.7848	0.7814	0.8042	0.8351	not_sas_specific	not_sas_specific
9	133276354	chr9:133276354:C:T	C	T	-0.0670104	0.0100906	32762	Total_cholesterol	3.11889e-11	NA	rs600038	T	upstream_gene_variant	ABO	0.842223	0.8085	0.8619	0.5088	0.8284	0.7848	0.7959	0.7748	0.7848	0.7814	0.8042	0.8351	not_sas_specific	not_sas_specific
6	29864555	chr6:29864555:A:G	A	G	-0.0651509	0.00814379	38158	Lymphocytes	1.24337e-15	NA	rs2524035	G	intron_variant	HLA-G	0.763445	0.8076	0.8097	0.8436	0.8383	0.8461	0.8666	0.6795	0.8133	0.8131	0.8174	0.7957	not_sas_specific	not_sas_specific
1	171970150	chr1:171970150:A:C	A	C	0.0583185	0.00825583	38164	Platelets	1.61883e-12	NA	rs2038479	A	5_prime_UTR_variant	DNM3	0.196887	0.8069	0.8183	0.8322	0.803	0.8548	0.7594	0.7865	0.8576	0.804	0.8217	0.8077	not_sas_specific	not_sas_specific
15	64370701	chr15:64370701:G:A	G	A	-0.06701	0.00667328	38159	Monocytes	1.00092e-23	NA	rs7165405	G	intron_variant	PCLAF	0.44895	0.8045	0.6513	0.8684	0.875	0.8431	0.9485	0.8691	0.8259	0.8759	0.8228	0.5401	not_sas_specific	not_sas_specific
15	64370701	chr15:64370701:G:A	G	A	-0.0437667	0.00676562	38163	Neutrophils	9.86734e-11	NA	rs7165405	G	intron_variant	PCLAF	0.448903	0.8045	0.6513	0.8684	0.875	0.8431	0.9485	0.8691	0.8259	0.8759	0.8228	0.5401	not_sas_specific	not_sas_specific
11	117128343	chr11:117128343:A:G	A	G	-0.0654355	0.00776752	29818	Triglycerides	3.63078e-17	NA	rs4516002	G	intergenic_variant	PAFAH1B2	0.604771	0.8041	0.8022	0.9572	0.7567	0.7897	0.5015	0.7859	0.7722	0.8525	0.7993	0.6357	not_sas_specific	not_sas_specific
5	128206185	chr5:128206185:A:C	A	C	0.126585	0.00741087	37125	RDW	2.05589e-65	NA	rs251389	C	intergenic_variant	SLC12A2	0.677212	0.8024	0.9207	0.8783	0.8148	0.7121	0.4475	0.8513	0.807	0.7596	0.778	0.6846	not_sas_specific	not_sas_specific
5	128043136	chr5:128043136:C:T	C	T	0.0548293	0.0088719	37125	RDW	6.4059e-10	NA	rs722888	C	intron_variant	SLC12A2	0.176498	0.7992	0.9087	0.5923	0.7414	0.7742	0.7951	0.7632	0.7785	0.7544	0.7823	0.8222	not_sas_specific	not_sas_specific
20	59001119	chr20:59001119:G:A	G	A	0.0620031	0.00874756	38164	Platelets	1.36019e-12	NA	rs163791	A	intron_variant	CTSZ	0.81446	0.7986	0.7853	0.8615	0.7461	0.8158	0.8674	0.8483	0.6571	0.8033	0.7744	0.8259	not_sas_specific	not_sas_specific
19	11145500	chr19:11145500:T:C	T	C	-0.0836091	0.0100195	29052	LDL-C	7.14332e-17	NA	rs4804146	T	3_prime_UTR_variant	SPC24	0.189006	0.7984	0.691	0.7758	0.8758	0.7488	0.7328	0.8526	0.8323	0.8438	0.8356	0.8086	not_sas_specific	not_sas_specific
19	11145500	chr19:11145500:T:C	T	C	-0.0710686	0.00938399	32762	Total_cholesterol	3.63664e-14	NA	rs4804146	T	3_prime_UTR_variant	SPC24	0.188557	0.7984	0.691	0.7758	0.8758	0.7488	0.7328	0.8526	0.8323	0.8438	0.8356	0.8086	not_sas_specific	not_sas_specific
9	133458632	chr9:133458632:G:A	G	A	-0.0675341	0.0105634	36814	ALP	1.62446e-10	NA	rs4962153	G	intron_variant	CACFD1	0.119221	0.798	0.6684	0.6164	0.8495	0.7379	0.93	0.821	0.8038	0.8508	0.8043	0.8719	not_sas_specific	not_sas_specific
2	233782782	chr2:233782782:A:G	A	G	0.339371	0.00901304	36629	Bilirubin	2.89068e-293	NA	rs10199525	G	intron_variant	MROH2A	0.823584	0.7964	0.7784	0.7423	0.7711	0.703	0.8821	0.9167	0.8196	0.7918	0.767	0.8259	not_sas_specific	not_sas_specific
2	233783893	chr2:233783893:C:T	C	T	0.33949	0.00901929	36629	Bilirubin	4.69894e-291	NA	rs7583811	T	intron_variant	MROH2A	0.823806	0.7963	0.778	0.7418	0.7712	0.7024	0.8821	0.9169	0.8196	0.7919	0.7672	0.8266	not_sas_specific	not_sas_specific
2	233785531	chr2:233785531:T:C	T	C	0.342918	0.00913435	36629	Bilirubin	1.93197e-291	NA	rs7596785	C	intron_variant	MROH2A	0.823704	0.7963	0.7784	0.7395	0.771	0.7024	0.8814	0.9171	0.8196	0.7922	0.7684	0.8268	not_sas_specific	not_sas_specific
15	58435126	chr15:58435126:G:A	G	A	0.0913748	0.00874348	31767	HDL-C	1.45579e-25	NA	rs261332	G	non_coding_transcript_exon_variant	LIPC	0.187962	0.7962	0.7679	0.8893	0.8359	0.8349	0.8346	0.8004	0.8354	0.7959	0.7973	0.8204	not_sas_specific	not_sas_specific
2	233781899	chr2:233781899:A:G	A	G	0.340387	0.00900956	36629	Bilirubin	2.36592e-295	NA	rs6431632	G	intron_variant	MROH2A	0.82298	0.7961	0.7783	0.7428	0.7708	0.7022	0.8782	0.9169	0.8196	0.7917	0.7667	0.8255	not_sas_specific	not_sas_specific
7	80617714	chr7:80617714:G:A	G	A	-0.0532596	0.00761241	38164	Platelets	2.62603e-12	NA	rs1360741	A	intron_variant	CD36	0.723543	0.796	0.5643	0.9736	0.8519	0.8942	0.6583	0.9151	0.9272	0.906	0.8266	0.754	not_sas_specific	not_sas_specific
5	77324855	chr5:77324855:G:A	G	A	0.0866681	0.0112413	35782	TSH	1.26038e-14	NA	rs6453301	A	intron_variant	PDE8B	0.878001	0.7942	0.8507	0.6615	0.7922	0.7343	0.9732	0.7957	0.8449	0.7454	0.7938	0.8745	not_sas_specific	not_sas_specific
16	56980407	chr16:56980407:A:G	A	G	-0.0748753	0.0081857	31767	HDL-C	5.84925e-20	NA	rs12447620	G	intron_variant	NLRC5	0.735389	0.7938	0.673	0.7989	0.7539	0.881	0.6548	0.8561	0.8671	0.8742	0.8244	0.7547	not_sas_specific	not_sas_specific
5	128215581	chr5:128215581:A:G	A	G	0.119353	0.00734527	37125	RDW	2.27196e-59	NA	rs36700	G	intergenic_variant	SLC12A2	0.673334	0.7933	0.9497	0.8662	0.7149	0.6959	0.4529	0.8051	0.8165	0.7524	0.7608	0.6839	not_sas_specific	not_sas_specific
5	128221006	chr5:128221006:C:A	C	A	0.117643	0.00735026	37125	RDW	1.17382e-57	NA	rs36706	A	intergenic_variant	SLC12A2	0.676049	0.7933	0.9496	0.8662	0.7143	0.6971	0.4568	0.8065	0.8165	0.7519	0.7613	0.685	not_sas_specific	not_sas_specific
11	117188631	chr11:117188631:C:T	C	T	-0.0723822	0.00762065	29818	Triglycerides	2.13649e-21	NA	rs90192	T	non_coding_transcript_exon_variant	SIDT2	0.504825	0.7908	0.7444	0.9803	0.7752	0.8354	0.4671	0.8371	0.807	0.852	0.814	0.5416	not_sas_specific	not_sas_specific
1	21632094	chr1:21632094:G:A	G	A	-0.0949584	0.0125933	36814	ALP	4.6849e-14	NA	rs10799705	A	intron_variant	RAP1GAP	0.913656	0.7882	0.6534	0.8216	0.8742	0.7797	0.9731	0.7646	0.8544	0.8319	0.8124	0.8949	not_sas_specific	not_sas_specific
2	21170817	chr2:21170817:G:T	G	T	0.120344	0.0112839	29052	LDL-C	1.48149e-26	NA	rs488507	T	intergenic_variant	TDRD15	0.858617	0.7866	0.6962	0.9104	0.825	0.7181	0.9936	0.7866	0.8089	0.8111	0.7813	0.8611	not_sas_specific	not_sas_specific
2	21170817	chr2:21170817:G:T	G	T	0.100708	0.0136009	19949	Non_HDL_cholesterol	1.31644e-13	NA	rs488507	T	intergenic_variant	TDRD15	0.859193	0.7866	0.6962	0.9104	0.825	0.7181	0.9936	0.7866	0.8089	0.8111	0.7813	0.8611	not_sas_specific	not_sas_specific
2	21170817	chr2:21170817:G:T	G	T	0.113985	0.010694	32762	Total_cholesterol	1.58599e-26	NA	rs488507	T	intergenic_variant	TDRD15	0.859478	0.7866	0.6962	0.9104	0.825	0.7181	0.9936	0.7866	0.8089	0.8111	0.7813	0.8611	not_sas_specific	not_sas_specific
11	116850485	chr11:116850485:T:C	T	C	-0.0504277	0.00766432	29818	Triglycerides	4.71846e-11	NA	rs11216161	C	intron_variant	SIK3	0.560188	0.7836	0.7876	0.943	0.7337	0.7817	0.4032	0.7518	0.7057	0.838	0.7985	0.5894	not_sas_specific	not_sas_specific
16	56963457	chr16:56963457:A:T	A	T	0.0887022	0.00857866	31767	HDL-C	4.65157e-25	NA	rs4587963	T	intron_variant	CETP	0.78695	0.7834	0.8344	0.8587	0.786	0.7463	0.5738	0.7273	0.8323	0.7764	0.7767	0.7968	not_sas_specific	not_sas_specific
18	49631864	chr18:49631864:C:T	C	T	0.0801491	0.0100153	31767	HDL-C	1.21787e-15	NA	rs9304381	T	intergenic_variant	LIPG	0.85751	0.7829	0.6499	0.8596	0.8653	0.8854	0.7664	0.8343	0.8133	0.8267	0.7968	0.8507	not_sas_specific	not_sas_specific
2	233595877	chr2:233595877:C:G	C	G	0.213942	0.00828184	36629	Bilirubin	3.81944e-147	NA	rs1597945	G	intergenic_variant	UGT1A8	0.780697	0.7827	0.8067	0.8271	0.7172	0.745	0.6863	0.7419	0.7785	0.7981	0.7711	0.7845	not_sas_specific	not_sas_specific
11	117201254	chr11:117201254:T:C	T	C	-0.0670118	0.00765846	29818	Triglycerides	2.13304e-18	NA	rs494356	C	non_coding_transcript_exon_variant	TAGLN	0.508456	0.7826	0.7098	0.9583	0.7582	0.8081	0.4758	0.8447	0.7753	0.8588	0.7921	0.5469	not_sas_specific	not_sas_specific
6	31170060	chr6:31170060:A:T	A	T	-0.0538405	0.00715764	38159	Monocytes	5.39014e-14	NA	rs3130504	T	intron_variant	POU5F1	0.681369	0.7807	0.8472	0.8051	0.8052	0.8622	0.6788	0.7494	0.8892	0.7478	0.8177	0.6874	not_sas_specific	not_sas_specific
6	31162301	chr6:31162301:T:C	T	C	-0.0541454	0.00715728	38159	Monocytes	3.87614e-14	NA	rs2073723	C	intron_variant	TCF19	0.681536	0.7806	0.8474	0.8062	0.8052	0.8622	0.6783	0.7488	0.8892	0.7476	0.8163	0.6885	not_sas_specific	not_sas_specific
6	31170027	chr6:31170027:C:G	C	G	-0.0538783	0.00715733	38159	Monocytes	5.16416e-14	NA	rs3094192	G	intron_variant	POU5F1	0.681375	0.7806	0.8469	0.8062	0.8053	0.8622	0.6786	0.7491	0.8892	0.7477	0.8166	0.6876	not_sas_specific	not_sas_specific
5	128211606	chr5:128211606:A:G	A	G	0.120111	0.00735357	37125	RDW	5.67937e-60	NA	rs251386	G	intergenic_variant	SLC12A2	0.673755	0.7801	0.9032	0.8662	0.7101	0.6961	0.4531	0.8057	0.8038	0.7524	0.7517	0.6839	not_sas_specific	not_sas_specific
6	33781909	chr6:33781909:A:G	A	G	0.0710571	0.0114537	30364	Phosphate	5.50884e-10	NA	rs6921772	G	non_coding_transcript_exon_variant	LEMD2	0.870279	0.7799	0.7135	0.7599	0.8249	0.7993	0.9502	0.8515	0.8354	0.7786	0.7658	0.878	not_sas_specific	not_sas_specific
6	31163834	chr6:31163834:A:C	A	C	-0.054137	0.00715782	38159	Monocytes	3.92826e-14	NA	rs9257058	C	3_prime_UTR_variant	POU5F1	0.681568	0.7798	0.8466	0.8046	0.8049	0.862	0.6761	0.7467	0.8892	0.747	0.8163	0.6874	not_sas_specific	not_sas_specific
5	128217031	chr5:128217031:T:A	T	A	0.117937	0.00735899	37125	RDW	8.38494e-58	NA	rs36702	A	intergenic_variant	SLC12A2	0.676723	0.7796	0.9024	0.8662	0.71	0.6971	0.4518	0.8065	0.8038	0.7516	0.7507	0.6855	not_sas_specific	not_sas_specific
5	128218794	chr5:128218794:A:G	A	G	0.118001	0.00735707	37125	RDW	6.81397e-58	NA	rs36705	G	intergenic_variant	SLC12A2	0.676569	0.7794	0.9022	0.8662	0.7095	0.6973	0.4523	0.8058	0.8038	0.7515	0.7522	0.6858	not_sas_specific	not_sas_specific
7	80655753	chr7:80655753:G:A	G	A	-0.0518272	0.00765392	38164	Platelets	1.27614e-11	NA	rs1133344	A	intron_variant	CD36	0.731319	0.7788	0.5077	0.9737	0.8428	0.8939	0.6813	0.9152	0.9209	0.9057	0.8157	0.7643	not_sas_specific	not_sas_specific
6	33794107	chr6:33794107:G:A	G	A	0.0711834	0.0114488	30364	Phosphate	5.0494e-10	NA	rs1318691	A	upstream_gene_variant	LEMD2	0.869936	0.7783	0.7078	0.7615	0.8244	0.798	0.9502	0.8515	0.8354	0.7787	0.7654	0.8769	not_sas_specific	not_sas_specific
6	33790288	chr6:33790288:G:A	G	A	0.0709407	0.0114467	30364	Phosphate	5.7376e-10	NA	rs7739273	A	upstream_gene_variant	LEMD2	0.86997	0.7779	0.7068	0.7599	0.8239	0.7981	0.9501	0.8511	0.8354	0.7786	0.7627	0.8774	not_sas_specific	not_sas_specific
5	128212118	chr5:128212118:A:G	A	G	0.119655	0.00734908	37125	RDW	1.33414e-59	NA	rs185177	G	intergenic_variant	SLC12A2	0.672782	0.7778	0.8985	0.867	0.7103	0.6952	0.4211	0.8061	0.8038	0.7527	0.7502	0.6839	not_sas_specific	not_sas_specific
5	128213008	chr5:128213008:T:C	T	C	0.119523	0.0073445	37125	RDW	1.51496e-59	NA	rs36693	C	intergenic_variant	SLC12A2	0.672446	0.7778	0.8987	0.8662	0.7105	0.6954	0.4208	0.8051	0.8038	0.7526	0.7495	0.6838	not_sas_specific	not_sas_specific
5	128213263	chr5:128213263:C:A	C	A	0.118509	0.00733542	37125	RDW	1.03538e-58	NA	rs36694	A	intergenic_variant	SLC12A2	0.671508	0.7771	0.8973	0.8662	0.7095	0.6954	0.4207	0.8058	0.8038	0.7521	0.7498	0.6826	not_sas_specific	not_sas_specific
2	31254972	chr2:31254972:A:G	A	G	-0.0813088	0.00967305	38164	Platelets	4.25305e-17	NA	rs655029	A	intron_variant	EHD3	0.13269	0.7769	0.8556	0.7643	0.8233	0.7382	0.9451	0.7455	0.7816	0.7066	0.7824	0.8611	not_sas_specific	not_sas_specific
5	128211795	chr5:128211795:T:C	T	C	0.119973	0.00734779	37125	RDW	6.27047e-60	NA	rs181850	C	intergenic_variant	SLC12A2	0.67266	0.7769	0.8983	0.8662	0.7103	0.6954	0.4221	0.8024	0.8038	0.7514	0.7505	0.6836	not_sas_specific	not_sas_specific
5	77324177	chr5:77324177:G:A	G	A	0.0860873	0.0112524	35782	TSH	2.00078e-14	NA	rs10474500	A	intron_variant	PDE8B	0.877991	0.7768	0.792	0.6637	0.7844	0.7339	0.9734	0.7954	0.8376	0.7445	0.7798	0.8746	not_sas_specific	not_sas_specific
5	128210574	chr5:128210574:A:C	A	C	0.119661	0.00734347	37125	RDW	1.07275e-59	NA	rs2617621	C	intergenic_variant	SLC12A2	0.672214	0.7767	0.8963	0.8653	0.7104	0.6946	0.4209	0.8067	0.7974	0.7522	0.7493	0.6843	not_sas_specific	not_sas_specific
2	21168120	chr2:21168120:G:A	G	A	0.120068	0.0112845	29052	LDL-C	1.93865e-26	NA	rs489010	A	intergenic_variant	TDRD15	0.858797	0.7766	0.6664	0.906	0.8229	0.7189	0.9936	0.7995	0.8109	0.8086	0.77	0.8552	not_sas_specific	not_sas_specific
2	21168120	chr2:21168120:G:A	G	A	0.100224	0.0136016	19949	Non_HDL_cholesterol	1.72504e-13	NA	rs489010	A	intergenic_variant	TDRD15	0.859435	0.7766	0.6664	0.906	0.8229	0.7189	0.9936	0.7995	0.8109	0.8086	0.77	0.8552	not_sas_specific	not_sas_specific
2	21168120	chr2:21168120:G:A	G	A	0.11389	0.0106952	32762	Total_cholesterol	1.76848e-26	NA	rs489010	A	intergenic_variant	TDRD15	0.859681	0.7766	0.6664	0.906	0.8229	0.7189	0.9936	0.7995	0.8109	0.8086	0.77	0.8552	not_sas_specific	not_sas_specific
6	31168320	chr6:31168320:C:A	C	A	-0.0501258	0.00705042	38159	Monocytes	1.16386e-12	NA	rs3130928	A	intron_variant	POU5F1	0.664412	0.7764	0.8459	0.8055	0.7963	0.8587	0.6749	0.7459	0.8631	0.7445	0.8071	0.6638	not_sas_specific	not_sas_specific
16	56974315	chr16:56974315:G:A	G	A	-0.0795755	0.00793675	31767	HDL-C	1.16923e-23	NA	rs158480	A	intron_variant	CETP	0.707835	0.7751	0.6117	0.7967	0.7512	0.881	0.66	0.8556	0.8608	0.8731	0.8052	0.7145	not_sas_specific	not_sas_specific
5	128214057	chr5:128214057:T:A	T	A	0.119388	0.00733725	37125	RDW	1.57145e-59	NA	rs36698	A	intergenic_variant	SLC12A2	0.672007	0.775	0.8902	0.8662	0.708	0.696	0.4227	0.804	0.8006	0.7521	0.7483	0.6829	not_sas_specific	not_sas_specific
5	128213921	chr5:128213921:A:G	A	G	0.118738	0.00733348	37125	RDW	5.813e-59	NA	rs36697	G	intergenic_variant	SLC12A2	0.671442	0.7748	0.8898	0.8659	0.7082	0.696	0.4211	0.8063	0.8006	0.7519	0.7483	0.6826	not_sas_specific	not_sas_specific
8	9328573	chr8:9328573:T:C	T	C	-0.0853034	0.00938805	36814	ALP	1.024e-19	NA	rs28529330	C	intron_variant	PPP1R3B	0.827987	0.7737	0.7387	0.8477	0.7193	0.8389	0.9863	0.7272	0.7816	0.7909	0.781	0.8114	not_sas_specific	not_sas_specific
8	9328573	chr8:9328573:T:C	T	C	0.0708848	0.00885048	37074	Albumin	1.15505e-15	NA	rs28529330	C	intron_variant	PPP1R3B	0.827743	0.7737	0.7387	0.8477	0.7193	0.8389	0.9863	0.7272	0.7816	0.7909	0.781	0.8114	not_sas_specific	not_sas_specific
8	9328573	chr8:9328573:T:C	T	C	0.102791	0.00943531	31767	HDL-C	1.22744e-27	NA	rs28529330	C	intron_variant	PPP1R3B	0.827489	0.7737	0.7387	0.8477	0.7193	0.8389	0.9863	0.7272	0.7816	0.7909	0.781	0.8114	not_sas_specific	not_sas_specific
8	9328573	chr8:9328573:T:C	T	C	0.0649232	0.00995952	32762	Total_cholesterol	7.09088e-11	NA	rs28529330	C	intron_variant	PPP1R3B	0.827902	0.7737	0.7387	0.8477	0.7193	0.8389	0.9863	0.7272	0.7816	0.7909	0.781	0.8114	not_sas_specific	not_sas_specific
11	4663385	chr11:4663385:C:A	C	A	0.0656774	0.00768091	38154	MCH	1.22321e-17	NA	rs7934446	A	upstream_gene_variant	OR51E1	0.729785	0.7725	0.6297	0.8275	0.7107	0.8266	0.382	0.8411	0.7595	0.8895	0.7695	0.7442	not_sas_specific	not_sas_specific
11	4663385	chr11:4663385:C:A	C	A	0.0694888	0.00788061	38162	MCV	1.16842e-18	NA	rs7934446	A	upstream_gene_variant	OR51E1	0.729811	0.7725	0.6297	0.8275	0.7107	0.8266	0.382	0.8411	0.7595	0.8895	0.7695	0.7442	not_sas_specific	not_sas_specific
11	4663385	chr11:4663385:C:A	C	A	-0.0496285	0.00782109	37125	RDW	2.21758e-10	NA	rs7934446	A	upstream_gene_variant	OR51E1	0.729465	0.7725	0.6297	0.8275	0.7107	0.8266	0.382	0.8411	0.7595	0.8895	0.7695	0.7442	not_sas_specific	not_sas_specific
11	4663381	chr11:4663381:A:G	A	G	0.0656582	0.00768101	38154	MCH	1.25112e-17	NA	rs7949117	G	upstream_gene_variant	OR51E1	0.729814	0.7716	0.6282	0.8275	0.7101	0.8259	0.3795	0.8393	0.7595	0.8897	0.769	0.7422	not_sas_specific	not_sas_specific
11	4663381	chr11:4663381:A:G	A	G	0.0694629	0.00788071	38162	MCV	1.20448e-18	NA	rs7949117	G	upstream_gene_variant	OR51E1	0.72984	0.7716	0.6282	0.8275	0.7101	0.8259	0.3795	0.8393	0.7595	0.8897	0.769	0.7422	not_sas_specific	not_sas_specific
11	4663381	chr11:4663381:A:G	A	G	-0.0496711	0.00782122	37125	RDW	2.14176e-10	NA	rs7949117	G	upstream_gene_variant	OR51E1	0.729494	0.7716	0.6282	0.8275	0.7101	0.8259	0.3795	0.8393	0.7595	0.8897	0.769	0.7422	not_sas_specific	not_sas_specific
11	59866020	chr11:59866020:A:G	A	G	-0.115471	0.00910423	28699	Vitamin_B12	7.32993e-37	NA	rs526934	A	intergenic_variant	TCN1	0.230879	0.7712	0.8561	0.784	0.7707	0.6915	0.8121	0.7695	0.6424	0.7216	0.7589	0.7724	not_sas_specific	not_sas_specific
2	21185775	chr2:21185775:T:A	T	A	0.116011	0.0112538	29052	LDL-C	6.44318e-25	NA	rs312936	A	intergenic_variant	TDRD15	0.858472	0.7689	0.6676	0.9024	0.8129	0.6996	0.9937	0.7633	0.8038	0.8005	0.7634	0.8472	not_sas_specific	not_sas_specific
2	21185775	chr2:21185775:T:A	T	A	0.0947554	0.0135822	19949	Non_HDL_cholesterol	3.02761e-12	NA	rs312936	A	intergenic_variant	TDRD15	0.859278	0.7689	0.6676	0.9024	0.8129	0.6996	0.9937	0.7633	0.8038	0.8005	0.7634	0.8472	not_sas_specific	not_sas_specific
2	21185775	chr2:21185775:T:A	T	A	0.108671	0.0106689	32762	Total_cholesterol	2.29298e-24	NA	rs312936	A	intergenic_variant	TDRD15	0.859354	0.7689	0.6676	0.9024	0.8129	0.6996	0.9937	0.7633	0.8038	0.8005	0.7634	0.8472	not_sas_specific	not_sas_specific
2	21180609	chr2:21180609:T:G	T	G	0.120272	0.0112833	29052	LDL-C	1.57906e-26	NA	rs504091	G	intergenic_variant	TDRD15	0.858921	0.7685	0.6667	0.9024	0.812	0.6996	0.9936	0.7628	0.8038	0.8004	0.7617	0.8472	not_sas_specific	not_sas_specific
2	21180609	chr2:21180609:T:G	T	G	0.100232	0.0135993	19949	Non_HDL_cholesterol	1.70098e-13	NA	rs504091	G	intergenic_variant	TDRD15	0.859529	0.7685	0.6667	0.9024	0.812	0.6996	0.9936	0.7628	0.8038	0.8004	0.7617	0.8472	not_sas_specific	not_sas_specific
2	21180609	chr2:21180609:T:G	T	G	0.113919	0.010694	32762	Total_cholesterol	1.69629e-26	NA	rs504091	G	intergenic_variant	TDRD15	0.85981	0.7685	0.6667	0.9024	0.812	0.6996	0.9936	0.7628	0.8038	0.8004	0.7617	0.8472	not_sas_specific	not_sas_specific
2	21174163	chr2:21174163:T:A	T	A	0.120333	0.011283	29052	LDL-C	1.48423e-26	NA	rs483621	A	intergenic_variant	TDRD15	0.858912	0.7672	0.6622	0.9024	0.8123	0.7021	0.9936	0.7632	0.8038	0.8	0.7608	0.8476	not_sas_specific	not_sas_specific
2	21180425	chr2:21180425:A:C	A	C	0.120332	0.0112829	29052	LDL-C	1.48388e-26	NA	rs502323	C	intergenic_variant	TDRD15	0.858903	0.7672	0.6621	0.9024	0.8121	0.6996	0.9936	0.7638	0.8038	0.8004	0.7615	0.8473	not_sas_specific	not_sas_specific
2	21190866	chr2:21190866:G:A	G	A	0.116428	0.0112499	29052	LDL-C	4.21891e-25	NA	rs1712252	A	intergenic_variant	TDRD15	0.85826	0.7672	0.6622	0.902	0.8121	0.699	0.9936	0.7625	0.8025	0.8002	0.7618	0.8459	not_sas_specific	not_sas_specific
2	21174163	chr2:21174163:T:A	T	A	0.100092	0.0135991	19949	Non_HDL_cholesterol	1.83654e-13	NA	rs483621	A	intergenic_variant	TDRD15	0.859497	0.7672	0.6622	0.9024	0.8123	0.7021	0.9936	0.7632	0.8038	0.8	0.7608	0.8476	not_sas_specific	not_sas_specific
2	21180425	chr2:21180425:A:C	A	C	0.100219	0.0135987	19949	Non_HDL_cholesterol	1.70923e-13	NA	rs502323	C	intergenic_variant	TDRD15	0.859495	0.7672	0.6621	0.9024	0.8121	0.6996	0.9936	0.7638	0.8038	0.8004	0.7615	0.8473	not_sas_specific	not_sas_specific
2	21190866	chr2:21190866:G:A	G	A	0.0950075	0.013576	19949	Non_HDL_cholesterol	2.59298e-12	NA	rs1712252	A	intergenic_variant	TDRD15	0.859033	0.7672	0.6622	0.902	0.8121	0.699	0.9936	0.7625	0.8025	0.8002	0.7618	0.8459	not_sas_specific	not_sas_specific
2	21174163	chr2:21174163:T:A	T	A	0.113895	0.0106937	32762	Total_cholesterol	1.73101e-26	NA	rs483621	A	intergenic_variant	TDRD15	0.85979	0.7672	0.6622	0.9024	0.8123	0.7021	0.9936	0.7632	0.8038	0.8	0.7608	0.8476	not_sas_specific	not_sas_specific
2	21180425	chr2:21180425:A:C	A	C	0.113923	0.0106937	32762	Total_cholesterol	1.68345e-26	NA	rs502323	C	intergenic_variant	TDRD15	0.859793	0.7672	0.6621	0.9024	0.8121	0.6996	0.9936	0.7638	0.8038	0.8004	0.7615	0.8473	not_sas_specific	not_sas_specific
2	21190866	chr2:21190866:G:A	G	A	0.109065	0.0106651	32762	Total_cholesterol	1.51078e-24	NA	rs1712252	A	intergenic_variant	TDRD15	0.859151	0.7672	0.6622	0.902	0.8121	0.699	0.9936	0.7625	0.8025	0.8002	0.7618	0.8459	not_sas_specific	not_sas_specific
2	21178979	chr2:21178979:A:G	A	G	0.12046	0.0112867	29052	LDL-C	1.36616e-26	NA	rs522822	G	intergenic_variant	TDRD15	0.858967	0.7671	0.662	0.9024	0.8125	0.6997	0.9936	0.7618	0.8025	0.8003	0.7622	0.8468	not_sas_specific	not_sas_specific
2	21178979	chr2:21178979:A:G	A	G	0.100322	0.0136045	19949	Non_HDL_cholesterol	1.65386e-13	NA	rs522822	G	intergenic_variant	TDRD15	0.859577	0.7671	0.662	0.9024	0.8125	0.6997	0.9936	0.7618	0.8025	0.8003	0.7622	0.8468	not_sas_specific	not_sas_specific
2	21178979	chr2:21178979:A:G	A	G	0.114025	0.010697	32762	Total_cholesterol	1.57398e-26	NA	rs522822	G	intergenic_variant	TDRD15	0.85985	0.7671	0.662	0.9024	0.8125	0.6997	0.9936	0.7618	0.8025	0.8003	0.7622	0.8468	not_sas_specific	not_sas_specific
2	21167802	chr2:21167802:G:A	G	A	0.120438	0.011285	29052	LDL-C	1.37025e-26	NA	rs486139	A	intergenic_variant	TDRD15	0.85889	0.767	0.6589	0.9024	0.8109	0.7024	0.9936	0.7724	0.8038	0.8005	0.7589	0.8487	not_sas_specific	not_sas_specific
2	21171468	chr2:21171468:G:A	G	A	0.120344	0.0112845	29052	LDL-C	1.49142e-26	NA	rs493404	A	intergenic_variant	TDRD15	0.858923	0.767	0.6618	0.9033	0.8121	0.7013	0.9934	0.7631	0.8038	0.8001	0.7612	0.8471	not_sas_specific	not_sas_specific
2	21167802	chr2:21167802:G:A	G	A	0.100499	0.0136021	19949	Non_HDL_cholesterol	1.48559e-13	NA	rs486139	A	intergenic_variant	TDRD15	0.859497	0.767	0.6589	0.9024	0.8109	0.7024	0.9936	0.7724	0.8038	0.8005	0.7589	0.8487	not_sas_specific	not_sas_specific
2	21171468	chr2:21171468:G:A	G	A	0.100027	0.0136006	19949	Non_HDL_cholesterol	1.91514e-13	NA	rs493404	A	intergenic_variant	TDRD15	0.859505	0.767	0.6618	0.9033	0.8121	0.7013	0.9934	0.7631	0.8038	0.8001	0.7612	0.8471	not_sas_specific	not_sas_specific
2	21167802	chr2:21167802:G:A	G	A	0.113952	0.0106958	32762	Total_cholesterol	1.67109e-26	NA	rs486139	A	intergenic_variant	TDRD15	0.85977	0.767	0.6589	0.9024	0.8109	0.7024	0.9936	0.7724	0.8038	0.8005	0.7589	0.8487	not_sas_specific	not_sas_specific
2	21171468	chr2:21171468:G:A	G	A	0.113874	0.0106952	32762	Total_cholesterol	1.79597e-26	NA	rs493404	A	intergenic_variant	TDRD15	0.859799	0.767	0.6618	0.9033	0.8121	0.7013	0.9934	0.7631	0.8038	0.8001	0.7612	0.8471	not_sas_specific	not_sas_specific
2	21167128	chr2:21167128:G:A	G	A	0.12003	0.0112827	29052	LDL-C	1.97469e-26	NA	rs501863	A	intergenic_variant	TDRD15	0.858813	0.7668	0.6621	0.9024	0.8113	0.7014	0.9937	0.7636	0.8038	0.7998	0.7601	0.8469	not_sas_specific	not_sas_specific
2	21167128	chr2:21167128:G:A	G	A	0.100164	0.013599	19949	Non_HDL_cholesterol	1.7636e-13	NA	rs501863	A	intergenic_variant	TDRD15	0.85946	0.7668	0.6621	0.9024	0.8113	0.7014	0.9937	0.7636	0.8038	0.7998	0.7601	0.8469	not_sas_specific	not_sas_specific
2	21167128	chr2:21167128:G:A	G	A	0.113882	0.0106935	32762	Total_cholesterol	1.74985e-26	NA	rs501863	A	intergenic_variant	TDRD15	0.859698	0.7668	0.6621	0.9024	0.8113	0.7014	0.9937	0.7636	0.8038	0.7998	0.7601	0.8469	not_sas_specific	not_sas_specific
2	21167535	chr2:21167535:G:A	G	A	0.124738	0.011364	29052	LDL-C	4.95222e-28	NA	rs483436	A	intergenic_variant	TDRD15	0.860527	0.7667	0.6582	0.9033	0.8099	0.7032	0.994	0.7657	0.8038	0.8016	0.7606	0.8474	not_sas_specific	not_sas_specific
2	21167535	chr2:21167535:G:A	G	A	0.106147	0.0137144	19949	Non_HDL_cholesterol	9.95635e-15	NA	rs483436	A	intergenic_variant	TDRD15	0.861368	0.7667	0.6582	0.9033	0.8099	0.7032	0.994	0.7657	0.8038	0.8016	0.7606	0.8474	not_sas_specific	not_sas_specific
2	21167535	chr2:21167535:G:A	G	A	0.117752	0.0107729	32762	Total_cholesterol	8.24518e-28	NA	rs483436	A	intergenic_variant	TDRD15	0.861398	0.7667	0.6582	0.9033	0.8099	0.7032	0.994	0.7657	0.8038	0.8016	0.7606	0.8474	not_sas_specific	not_sas_specific
1	21606037	chr1:21606037:C:A	C	A	-0.0629019	0.00816167	36814	ALP	1.28825e-14	NA	rs1767443	A	intron_variant	RAP1GAP	0.760846	0.7666	0.7256	0.7703	0.8107	0.7814	0.9506	0.7553	0.75	0.7698	0.7808	0.7425	not_sas_specific	not_sas_specific
8	18417104	chr8:18417104:A:T	A	T	-0.0587977	0.00958086	29818	Triglycerides	8.40988e-10	NA	rs7812546	T	intergenic_variant	NAT2	0.813507	0.7661	0.6491	0.7544	0.7352	0.8963	0.5132	0.8048	0.8544	0.8451	0.7959	0.8263	not_sas_specific	not_sas_specific
3	136207780	chr3:136207780:T:G	T	G	0.0502776	0.00648564	36629	Bilirubin	9.03441e-15	NA	rs645040	T	upstream_gene_variant	MSL2	0.236002	0.7659	0.7066	0.6743	0.778	0.6918	0.865	0.8651	0.7152	0.7826	0.7512	0.7556	not_sas_specific	not_sas_specific
2	21166147	chr2:21166147:A:G	A	G	0.120116	0.0112846	29052	LDL-C	1.85396e-26	NA	rs538928	G	intergenic_variant	TDRD15	0.858896	0.7657	0.6576	0.9022	0.8092	0.7031	0.9936	0.7639	0.8077	0.7999	0.7594	0.8479	not_sas_specific	not_sas_specific
2	21168659	chr2:21168659:G:A	G	A	0.120167	0.0112834	29052	LDL-C	1.74542e-26	NA	rs514757	A	intergenic_variant	TDRD15	0.858864	0.7657	0.6571	0.9024	0.8101	0.703	0.9936	0.7653	0.8038	0.8	0.7596	0.8469	not_sas_specific	not_sas_specific
2	21166147	chr2:21166147:A:G	A	G	0.100091	0.0136012	19949	Non_HDL_cholesterol	1.85268e-13	NA	rs538928	G	intergenic_variant	TDRD15	0.859497	0.7657	0.6576	0.9022	0.8092	0.7031	0.9936	0.7639	0.8077	0.7999	0.7594	0.8479	not_sas_specific	not_sas_specific
2	21168659	chr2:21168659:G:A	G	A	0.100206	0.0135995	19949	Non_HDL_cholesterol	1.72743e-13	NA	rs514757	A	intergenic_variant	TDRD15	0.859468	0.7657	0.6571	0.9024	0.8101	0.703	0.9936	0.7653	0.8038	0.8	0.7596	0.8469	not_sas_specific	not_sas_specific
2	21166147	chr2:21166147:A:G	A	G	0.113708	0.0106951	32762	Total_cholesterol	2.11885e-26	NA	rs538928	G	intergenic_variant	TDRD15	0.859772	0.7657	0.6576	0.9022	0.8092	0.7031	0.9936	0.7639	0.8077	0.7999	0.7594	0.8479	not_sas_specific	not_sas_specific
2	21168659	chr2:21168659:G:A	G	A	0.113837	0.0106941	32762	Total_cholesterol	1.84204e-26	NA	rs514757	A	intergenic_variant	TDRD15	0.859744	0.7657	0.6571	0.9024	0.8101	0.703	0.9936	0.7653	0.8038	0.8	0.7596	0.8469	not_sas_specific	not_sas_specific
2	21173679	chr2:21173679:G:A	G	A	0.120398	0.011283	29052	LDL-C	1.39508e-26	NA	rs1712251	A	intergenic_variant	TDRD15	0.858887	0.7656	0.6571	0.9022	0.8101	0.7013	0.9936	0.7645	0.8006	0.8	0.7591	0.8476	not_sas_specific	not_sas_specific
2	21175896	chr2:21175896:G:A	G	A	0.120291	0.0112849	29052	LDL-C	1.57507e-26	NA	rs541569	A	intergenic_variant	TDRD15	0.858876	0.7656	0.6569	0.9024	0.8096	0.6997	0.9935	0.7641	0.8038	0.8003	0.7596	0.8478	not_sas_specific	not_sas_specific
2	21177433	chr2:21177433:G:A	G	A	0.120118	0.0112824	29052	LDL-C	1.81092e-26	NA	rs487858	A	intergenic_variant	TDRD15	0.858824	0.7656	0.6571	0.9024	0.8097	0.6996	0.9936	0.763	0.8038	0.8004	0.7589	0.8473	not_sas_specific	not_sas_specific
2	21183879	chr2:21183879:G:A	G	A	0.117292	0.0112445	29052	LDL-C	1.78896e-25	NA	rs486246	A	intergenic_variant	TDRD15	0.85785	0.7656	0.6575	0.9033	0.8093	0.6996	0.9936	0.7629	0.8038	0.8004	0.7589	0.8472	not_sas_specific	not_sas_specific
2	21173679	chr2:21173679:G:A	G	A	0.10021	0.0135992	19949	Non_HDL_cholesterol	1.72187e-13	NA	rs1712251	A	intergenic_variant	TDRD15	0.859474	0.7656	0.6571	0.9022	0.8101	0.7013	0.9936	0.7645	0.8006	0.8	0.7591	0.8476	not_sas_specific	not_sas_specific
2	21175896	chr2:21175896:G:A	G	A	0.100421	0.0136024	19949	Non_HDL_cholesterol	1.55239e-13	NA	rs541569	A	intergenic_variant	TDRD15	0.859484	0.7656	0.6569	0.9024	0.8096	0.6997	0.9935	0.7641	0.8038	0.8003	0.7596	0.8478	not_sas_specific	not_sas_specific
2	21177433	chr2:21177433:G:A	G	A	0.100326	0.0135988	19949	Non_HDL_cholesterol	1.61213e-13	NA	rs487858	A	intergenic_variant	TDRD15	0.859462	0.7656	0.6571	0.9024	0.8097	0.6996	0.9936	0.763	0.8038	0.8004	0.7589	0.8473	not_sas_specific	not_sas_specific
2	21183879	chr2:21183879:G:A	G	A	0.0959064	0.0135721	19949	Non_HDL_cholesterol	1.58964e-12	NA	rs486246	A	intergenic_variant	TDRD15	0.858678	0.7656	0.6575	0.9033	0.8093	0.6996	0.9936	0.7629	0.8038	0.8004	0.7589	0.8472	not_sas_specific	not_sas_specific
2	21173679	chr2:21173679:G:A	G	A	0.113963	0.0106937	32762	Total_cholesterol	1.61771e-26	NA	rs1712251	A	intergenic_variant	TDRD15	0.859764	0.7656	0.6571	0.9022	0.8101	0.7013	0.9936	0.7645	0.8006	0.8	0.7591	0.8476	not_sas_specific	not_sas_specific
2	21175896	chr2:21175896:G:A	G	A	0.113917	0.0106957	32762	Total_cholesterol	1.72982e-26	NA	rs541569	A	intergenic_variant	TDRD15	0.859766	0.7656	0.6569	0.9024	0.8096	0.6997	0.9935	0.7641	0.8038	0.8003	0.7596	0.8478	not_sas_specific	not_sas_specific
2	21177433	chr2:21177433:G:A	G	A	0.113873	0.0106934	32762	Total_cholesterol	1.76401e-26	NA	rs487858	A	intergenic_variant	TDRD15	0.859715	0.7656	0.6571	0.9024	0.8097	0.6996	0.9936	0.763	0.8038	0.8004	0.7589	0.8473	not_sas_specific	not_sas_specific
2	21183879	chr2:21183879:G:A	G	A	0.109925	0.0106607	32762	Total_cholesterol	6.26902e-25	NA	rs486246	A	intergenic_variant	TDRD15	0.858777	0.7656	0.6575	0.9033	0.8093	0.6996	0.9936	0.7629	0.8038	0.8004	0.7589	0.8472	not_sas_specific	not_sas_specific
2	21173616	chr2:21173616:G:A	G	A	0.120461	0.0112833	29052	LDL-C	1.31826e-26	NA	rs13411597	A	intergenic_variant	TDRD15	0.858898	0.7655	0.6569	0.9024	0.8098	0.7014	0.9936	0.7635	0.8038	0.8001	0.7593	0.8474	not_sas_specific	not_sas_specific
2	21176113	chr2:21176113:C:A	C	A	0.120338	0.0112828	29052	LDL-C	1.47537e-26	NA	rs544039	A	intergenic_variant	TDRD15	0.858842	0.7655	0.6568	0.9024	0.8097	0.6994	0.9936	0.7629	0.8038	0.8004	0.7598	0.8474	not_sas_specific	not_sas_specific
2	21173616	chr2:21173616:G:A	G	A	0.10024	0.0135999	19949	Non_HDL_cholesterol	1.69824e-13	NA	rs13411597	A	intergenic_variant	TDRD15	0.859487	0.7655	0.6569	0.9024	0.8098	0.7014	0.9936	0.7635	0.8038	0.8001	0.7593	0.8474	not_sas_specific	not_sas_specific
2	21176113	chr2:21176113:C:A	C	A	0.100301	0.0135989	19949	Non_HDL_cholesterol	1.63493e-13	NA	rs544039	A	intergenic_variant	TDRD15	0.859464	0.7655	0.6568	0.9024	0.8097	0.6994	0.9936	0.7629	0.8038	0.8004	0.7598	0.8474	not_sas_specific	not_sas_specific
2	21173616	chr2:21173616:G:A	G	A	0.113993	0.0106941	32762	Total_cholesterol	1.5758e-26	NA	rs13411597	A	intergenic_variant	TDRD15	0.859774	0.7655	0.6569	0.9024	0.8098	0.7014	0.9936	0.7635	0.8038	0.8001	0.7593	0.8474	not_sas_specific	not_sas_specific
2	21176113	chr2:21176113:C:A	C	A	0.113999	0.0106938	32762	Total_cholesterol	1.56063e-26	NA	rs544039	A	intergenic_variant	TDRD15	0.859731	0.7655	0.6568	0.9024	0.8097	0.6994	0.9936	0.7629	0.8038	0.8004	0.7598	0.8474	not_sas_specific	not_sas_specific
2	21172389	chr2:21172389:C:G	C	G	0.120402	0.011283	29052	LDL-C	1.38995e-26	NA	rs556504	G	intergenic_variant	TDRD15	0.858888	0.7654	0.6567	0.9024	0.8098	0.7012	0.9936	0.7635	0.8038	0.8	0.7591	0.8476	not_sas_specific	not_sas_specific
2	21172465	chr2:21172465:A:G	A	G	0.120471	0.011285	29052	LDL-C	1.3277e-26	NA	rs557316	G	intergenic_variant	TDRD15	0.858897	0.7654	0.6569	0.9024	0.8098	0.7014	0.9936	0.7629	0.8038	0.8	0.7584	0.8481	not_sas_specific	not_sas_specific
2	21172597	chr2:21172597:G:A	G	A	0.120483	0.0112852	29052	LDL-C	1.31553e-26	NA	rs558342	A	intergenic_variant	TDRD15	0.858916	0.7654	0.6567	0.9024	0.8095	0.7013	0.9936	0.7637	0.8038	0.8	0.7588	0.8477	not_sas_specific	not_sas_specific
2	21173129	chr2:21173129:C:A	C	A	0.120401	0.011283	29052	LDL-C	1.39091e-26	NA	rs563719	A	intergenic_variant	TDRD15	0.858888	0.7654	0.6567	0.9024	0.81	0.7012	0.9936	0.7634	0.8038	0.8	0.7593	0.8486	not_sas_specific	not_sas_specific
2	21173737	chr2:21173737:A:G	A	G	0.120399	0.011283	29052	LDL-C	1.39412e-26	NA	rs1652416	G	intergenic_variant	TDRD15	0.858887	0.7654	0.657	0.9024	0.8099	0.7016	0.9936	0.7634	0.8038	0.7999	0.7584	0.8471	not_sas_specific	not_sas_specific
2	21174765	chr2:21174765:T:C	T	C	0.12036	0.0112836	29052	LDL-C	1.45546e-26	NA	rs532225	C	intergenic_variant	TDRD15	0.858897	0.7654	0.657	0.9033	0.8096	0.7013	0.9936	0.7626	0.8038	0.8	0.7603	0.8474	not_sas_specific	not_sas_specific
2	21172389	chr2:21172389:C:G	C	G	0.100211	0.0135992	19949	Non_HDL_cholesterol	1.72028e-13	NA	rs556504	G	intergenic_variant	TDRD15	0.859474	0.7654	0.6567	0.9024	0.8098	0.7012	0.9936	0.7635	0.8038	0.8	0.7591	0.8476	not_sas_specific	not_sas_specific
2	21172465	chr2:21172465:A:G	A	G	0.100322	0.0136016	19949	Non_HDL_cholesterol	1.63456e-13	NA	rs557316	G	intergenic_variant	TDRD15	0.85948	0.7654	0.6569	0.9024	0.8098	0.7014	0.9936	0.7629	0.8038	0.8	0.7584	0.8481	not_sas_specific	not_sas_specific
2	21172597	chr2:21172597:G:A	G	A	0.100283	0.013602	19949	Non_HDL_cholesterol	1.67263e-13	NA	rs558342	A	intergenic_variant	TDRD15	0.859508	0.7654	0.6567	0.9024	0.8095	0.7013	0.9936	0.7637	0.8038	0.8	0.7588	0.8477	not_sas_specific	not_sas_specific
2	21173129	chr2:21173129:C:A	C	A	0.10021	0.0135992	19949	Non_HDL_cholesterol	1.72147e-13	NA	rs563719	A	intergenic_variant	TDRD15	0.859474	0.7654	0.6567	0.9024	0.81	0.7012	0.9936	0.7634	0.8038	0.8	0.7593	0.8486	not_sas_specific	not_sas_specific
2	21173737	chr2:21173737:A:G	A	G	0.10021	0.0135992	19949	Non_HDL_cholesterol	1.72108e-13	NA	rs1652416	G	intergenic_variant	TDRD15	0.859474	0.7654	0.657	0.9024	0.8099	0.7016	0.9936	0.7634	0.8038	0.7999	0.7584	0.8471	not_sas_specific	not_sas_specific
2	21174765	chr2:21174765:T:C	T	C	0.100301	0.0136003	19949	Non_HDL_cholesterol	1.64475e-13	NA	rs532225	C	intergenic_variant	TDRD15	0.859489	0.7654	0.657	0.9033	0.8096	0.7013	0.9936	0.7626	0.8038	0.8	0.7603	0.8474	not_sas_specific	not_sas_specific
2	21172389	chr2:21172389:C:G	C	G	0.113966	0.0106937	32762	Total_cholesterol	1.61213e-26	NA	rs556504	G	intergenic_variant	TDRD15	0.859765	0.7654	0.6567	0.9024	0.8098	0.7012	0.9936	0.7635	0.8038	0.8	0.7591	0.8476	not_sas_specific	not_sas_specific
2	21172465	chr2:21172465:A:G	A	G	0.114015	0.0106956	32762	Total_cholesterol	1.56675e-26	NA	rs557316	G	intergenic_variant	TDRD15	0.859773	0.7654	0.6569	0.9024	0.8098	0.7014	0.9936	0.7629	0.8038	0.8	0.7584	0.8481	not_sas_specific	not_sas_specific
2	21172597	chr2:21172597:G:A	G	A	0.114039	0.0106958	32762	Total_cholesterol	1.53073e-26	NA	rs558342	A	intergenic_variant	TDRD15	0.859792	0.7654	0.6567	0.9024	0.8095	0.7013	0.9936	0.7637	0.8038	0.8	0.7588	0.8477	not_sas_specific	not_sas_specific
2	21173129	chr2:21173129:C:A	C	A	0.113966	0.0106937	32762	Total_cholesterol	1.61287e-26	NA	rs563719	A	intergenic_variant	TDRD15	0.859765	0.7654	0.6567	0.9024	0.81	0.7012	0.9936	0.7634	0.8038	0.8	0.7593	0.8486	not_sas_specific	not_sas_specific
2	21173737	chr2:21173737:A:G	A	G	0.113964	0.0106937	32762	Total_cholesterol	1.61622e-26	NA	rs1652416	G	intergenic_variant	TDRD15	0.859764	0.7654	0.657	0.9024	0.8099	0.7016	0.9936	0.7634	0.8038	0.7999	0.7584	0.8471	not_sas_specific	not_sas_specific
2	21174765	chr2:21174765:T:C	T	C	0.113928	0.0106947	32762	Total_cholesterol	1.69395e-26	NA	rs532225	C	intergenic_variant	TDRD15	0.859782	0.7654	0.657	0.9033	0.8096	0.7013	0.9936	0.7626	0.8038	0.8	0.7603	0.8474	not_sas_specific	not_sas_specific
2	21169020	chr2:21169020:G:A	G	A	0.120158	0.0112839	29052	LDL-C	1.76889e-26	NA	rs518280	A	intergenic_variant	TDRD15	0.85888	0.7653	0.657	0.9024	0.8093	0.7013	0.9936	0.7632	0.8038	0.7999	0.7589	0.8473	not_sas_specific	not_sas_specific
2	21172020	chr2:21172020:T:C	T	C	0.120278	0.011283	29052	LDL-C	1.56279e-26	NA	rs554414	C	intergenic_variant	TDRD15	0.858846	0.7653	0.6565	0.9022	0.8097	0.7014	0.9936	0.7634	0.8038	0.8	0.7593	0.8475	not_sas_specific	not_sas_specific
2	21172933	chr2:21172933:A:G	A	G	0.120204	0.0112886	29052	LDL-C	1.77542e-26	NA	rs561850	G	intergenic_variant	TDRD15	0.85898	0.7653	0.6566	0.9022	0.8098	0.701	0.9936	0.764	0.8038	0.8	0.7586	0.8469	not_sas_specific	not_sas_specific
2	21169020	chr2:21169020:G:A	G	A	0.100276	0.0136002	19949	Non_HDL_cholesterol	1.66648e-13	NA	rs518280	A	intergenic_variant	TDRD15	0.859477	0.7653	0.657	0.9024	0.8093	0.7013	0.9936	0.7632	0.8038	0.7999	0.7589	0.8473	not_sas_specific	not_sas_specific
2	21172020	chr2:21172020:T:C	T	C	0.0997863	0.013599	19949	Non_HDL_cholesterol	2.1722e-13	NA	rs554414	C	intergenic_variant	TDRD15	0.859417	0.7653	0.6565	0.9022	0.8097	0.7014	0.9936	0.7634	0.8038	0.8	0.7593	0.8475	not_sas_specific	not_sas_specific
2	21172933	chr2:21172933:A:G	A	G	0.100257	0.0136044	19949	Non_HDL_cholesterol	1.71396e-13	NA	rs561850	G	intergenic_variant	TDRD15	0.859535	0.7653	0.6566	0.9022	0.8098	0.701	0.9936	0.764	0.8038	0.8	0.7586	0.8469	not_sas_specific	not_sas_specific
2	21169020	chr2:21169020:G:A	G	A	0.113831	0.0106944	32762	Total_cholesterol	1.86123e-26	NA	rs518280	A	intergenic_variant	TDRD15	0.859757	0.7653	0.657	0.9024	0.8093	0.7013	0.9936	0.7632	0.8038	0.7999	0.7589	0.8473	not_sas_specific	not_sas_specific
2	21172020	chr2:21172020:T:C	T	C	0.113858	0.0106937	32762	Total_cholesterol	1.79556e-26	NA	rs554414	C	intergenic_variant	TDRD15	0.859727	0.7653	0.6565	0.9022	0.8097	0.7014	0.9936	0.7634	0.8038	0.8	0.7593	0.8475	not_sas_specific	not_sas_specific
2	21172933	chr2:21172933:A:G	A	G	0.113594	0.0106989	32762	Total_cholesterol	2.474e-26	NA	rs561850	G	intergenic_variant	TDRD15	0.859855	0.7653	0.6566	0.9022	0.8098	0.701	0.9936	0.764	0.8038	0.8	0.7586	0.8469	not_sas_specific	not_sas_specific
2	21170046	chr2:21170046:T:C	T	C	0.1202	0.0112828	29052	LDL-C	1.68151e-26	NA	rs548594	C	intergenic_variant	TDRD15	0.858868	0.7652	0.6564	0.9024	0.8093	0.7014	0.9936	0.763	0.8057	0.8	0.7589	0.8471	not_sas_specific	not_sas_specific
2	21173645	chr2:21173645:T:C	T	C	0.120012	0.0112875	29052	LDL-C	2.10814e-26	NA	rs1652417	C	intergenic_variant	TDRD15	0.858949	0.7652	0.6565	0.9024	0.8096	0.7012	0.9936	0.7628	0.8038	0.7999	0.7593	0.8473	not_sas_specific	not_sas_specific
2	181476947	chr2:181476947:C:T	C	T	0.0618239	0.00685411	38159	Monocytes	1.88148e-19	NA	rs155087	C	intron_variant	ITGA4	0.39946	0.7652	0.7298	0.9167	0.8515	0.7661	0.6322	0.7679	0.731	0.7852	0.7787	0.6169	not_sas_specific	not_sas_specific
2	21170046	chr2:21170046:T:C	T	C	0.100196	0.0135991	19949	Non_HDL_cholesterol	1.7342e-13	NA	rs548594	C	intergenic_variant	TDRD15	0.859472	0.7652	0.6564	0.9024	0.8093	0.7014	0.9936	0.763	0.8057	0.8	0.7589	0.8471	not_sas_specific	not_sas_specific
2	21173645	chr2:21173645:T:C	T	C	0.100064	0.013603	19949	Non_HDL_cholesterol	1.89452e-13	NA	rs1652417	C	intergenic_variant	TDRD15	0.859511	0.7652	0.6565	0.9024	0.8096	0.7012	0.9936	0.7628	0.8038	0.7999	0.7593	0.8473	not_sas_specific	not_sas_specific
2	21170046	chr2:21170046:T:C	T	C	0.113837	0.0106935	32762	Total_cholesterol	1.83147e-26	NA	rs548594	C	intergenic_variant	TDRD15	0.859748	0.7652	0.6564	0.9024	0.8093	0.7014	0.9936	0.763	0.8057	0.8	0.7589	0.8471	not_sas_specific	not_sas_specific
2	21173645	chr2:21173645:T:C	T	C	0.113927	0.0106975	32762	Total_cholesterol	1.74622e-26	NA	rs1652417	C	intergenic_variant	TDRD15	0.859819	0.7652	0.6565	0.9024	0.8096	0.7012	0.9936	0.7628	0.8038	0.7999	0.7593	0.8473	not_sas_specific	not_sas_specific
2	21166558	chr2:21166558:T:A	T	A	0.120357	0.011283	29052	LDL-C	1.44977e-26	NA	rs563696	A	intergenic_variant	TDRD15	0.858886	0.7651	0.6567	0.9024	0.8095	0.7012	0.9937	0.7635	0.8057	0.7997	0.7577	0.8471	not_sas_specific	not_sas_specific
2	21166558	chr2:21166558:T:A	T	A	0.100216	0.0135989	19949	Non_HDL_cholesterol	1.71317e-13	NA	rs563696	A	intergenic_variant	TDRD15	0.859471	0.7651	0.6567	0.9024	0.8095	0.7012	0.9937	0.7635	0.8057	0.7997	0.7577	0.8471	not_sas_specific	not_sas_specific
2	21166558	chr2:21166558:T:A	T	A	0.11394	0.0106937	32762	Total_cholesterol	1.65539e-26	NA	rs563696	A	intergenic_variant	TDRD15	0.859763	0.7651	0.6567	0.9024	0.8095	0.7012	0.9937	0.7635	0.8057	0.7997	0.7577	0.8471	not_sas_specific	not_sas_specific
2	21163186	chr2:21163186:C:T	C	T	0.117925	0.0112117	29052	LDL-C	7.14003e-26	NA	rs1712250	T	intergenic_variant	TDRD15	0.855811	0.765	0.6575	0.9024	0.8094	0.7005	0.9934	0.7621	0.8025	0.7994	0.7581	0.8452	not_sas_specific	not_sas_specific
2	21169341	chr2:21169341:A:T	A	T	0.120179	0.0112827	29052	LDL-C	1.71317e-26	NA	rs564073	T	intergenic_variant	TDRD15	0.858866	0.765	0.656	0.902	0.8095	0.7016	0.9936	0.762	0.8038	0.8	0.7582	0.8479	not_sas_specific	not_sas_specific
2	21169357	chr2:21169357:G:A	G	A	0.120034	0.0112826	29052	LDL-C	1.96607e-26	NA	rs542261	A	intergenic_variant	TDRD15	0.858854	0.765	0.656	0.9031	0.8092	0.7016	0.9936	0.7623	0.8038	0.7999	0.7577	0.8471	not_sas_specific	not_sas_specific
2	21163186	chr2:21163186:C:T	C	T	0.0994942	0.013518	19949	Non_HDL_cholesterol	1.83738e-13	NA	rs1712250	T	intergenic_variant	TDRD15	0.85668	0.765	0.6575	0.9024	0.8094	0.7005	0.9934	0.7621	0.8025	0.7994	0.7581	0.8452	not_sas_specific	not_sas_specific
2	21169341	chr2:21169341:A:T	A	T	0.100167	0.0135989	19949	Non_HDL_cholesterol	1.76076e-13	NA	rs564073	T	intergenic_variant	TDRD15	0.859472	0.765	0.656	0.902	0.8095	0.7016	0.9936	0.762	0.8038	0.8	0.7582	0.8479	not_sas_specific	not_sas_specific
2	21169357	chr2:21169357:G:A	G	A	0.100145	0.0135992	19949	Non_HDL_cholesterol	1.78402e-13	NA	rs542261	A	intergenic_variant	TDRD15	0.859468	0.765	0.656	0.9031	0.8092	0.7016	0.9936	0.7623	0.8038	0.7999	0.7577	0.8471	not_sas_specific	not_sas_specific
2	21163186	chr2:21163186:C:T	C	T	0.11236	0.010626	32762	Total_cholesterol	3.92916e-26	NA	rs1712250	T	intergenic_variant	TDRD15	0.856722	0.765	0.6575	0.9024	0.8094	0.7005	0.9934	0.7621	0.8025	0.7994	0.7581	0.8452	not_sas_specific	not_sas_specific
2	21169341	chr2:21169341:A:T	A	T	0.1138	0.0106934	32762	Total_cholesterol	1.89889e-26	NA	rs564073	T	intergenic_variant	TDRD15	0.859745	0.765	0.656	0.902	0.8095	0.7016	0.9936	0.762	0.8038	0.8	0.7582	0.8479	not_sas_specific	not_sas_specific
2	21169357	chr2:21169357:G:A	G	A	0.113658	0.0106934	32762	Total_cholesterol	2.18978e-26	NA	rs542261	A	intergenic_variant	TDRD15	0.859733	0.765	0.656	0.9031	0.8092	0.7016	0.9936	0.7623	0.8038	0.7999	0.7577	0.8471	not_sas_specific	not_sas_specific
19	44901434	chr19:44901434:A:G	A	G	0.0566741	0.00785243	29818	Triglycerides	5.29907e-13	NA	rs405697	G	3_prime_UTR_variant	APOE	0.626694	0.764	0.8761	0.7963	0.7279	0.8111	0.4278	0.7881	0.788	0.7313	0.7545	0.6483	not_sas_specific	not_sas_specific
8	125487636	chr8:125487636:G:A	G	A	-0.0669354	0.00918359	29818	Triglycerides	3.13184e-13	NA	rs4351435	A	intron_variant	TRIB1	0.784689	0.7634	0.9104	0.7643	0.7421	0.5906	0.7024	0.738	0.6582	0.6965	0.7131	0.7867	not_sas_specific	not_sas_specific
6	31538871	chr6:31538871:G:T	G	T	-0.0470619	0.00742388	38159	Monocytes	2.30866e-10	NA	rs933208	T	splice_polypyrimidine_tract_variant	DDX39B	0.716182	0.7625	0.824	0.6971	0.8096	0.8488	0.7804	0.586	0.8248	0.7377	0.7886	0.7381	not_sas_specific	not_sas_specific
2	233647163	chr2:233647163:G:A	G	A	0.210049	0.0080578	36629	Bilirubin	8.47227e-150	NA	rs2741035	A	intron_variant	UGT1A10	0.775779	0.7619	0.739	0.8268	0.71	0.7357	0.6668	0.7409	0.7722	0.7972	0.7565	0.7833	not_sas_specific	not_sas_specific
3	142668967	chr3:142668967:G:A	G	A	0.0413172	0.00657057	38154	MCH	3.21129e-10	NA	rs4637328	G	intron_variant	PLS1	0.466583	0.7615	0.9384	0.8706	0.663	0.7666	0.4742	0.7288	0.7658	0.7183	0.7579	0.5214	not_sas_specific	not_sas_specific
2	233658955	chr2:233658955:G:A	G	A	0.213196	0.00808313	36629	Bilirubin	2.62422e-153	NA	rs2741043	A	intron_variant	UGT1A9	0.778095	0.7614	0.7342	0.8268	0.7098	0.735	0.667	0.7421	0.7658	0.7986	0.756	0.7849	not_sas_specific	not_sas_specific
8	125466402	chr8:125466402:A:G	A	G	-0.0680641	0.00918099	29818	Triglycerides	1.22942e-13	NA	rs2001845	G	upstream_gene_variant	TRIB1	0.787576	0.7613	0.9017	0.7665	0.7383	0.587	0.6949	0.7375	0.6108	0.6993	0.702	0.7878	not_sas_specific	not_sas_specific
8	125487187	chr8:125487187:C:G	C	G	-0.066767	0.00915447	29818	Triglycerides	3.02273e-13	NA	rs2980859	G	intron_variant	TRIB1	0.783765	0.761	0.9093	0.7643	0.7379	0.5769	0.7021	0.739	0.6171	0.6937	0.7051	0.7857	not_sas_specific	not_sas_specific
8	125464911	chr8:125464911:C:T	C	T	-0.0685929	0.00914812	29818	Triglycerides	6.47739e-14	NA	rs2954018	T	upstream_gene_variant	TRIB1	0.785049	0.7609	0.9006	0.7676	0.7386	0.588	0.6941	0.7376	0.6115	0.6991	0.7022	0.7849	not_sas_specific	not_sas_specific
8	125488935	chr8:125488935:T:C	T	C	-0.0668014	0.0091552	29818	Triglycerides	2.95257e-13	NA	rs2980858	C	intron_variant	TRIB1	0.783817	0.7609	0.9095	0.7659	0.7378	0.575	0.7007	0.7368	0.6171	0.6938	0.7071	0.786	not_sas_specific	not_sas_specific
6	29861013	chr6:29861013:C:G	C	G	-0.0545138	0.00772682	38158	Lymphocytes	1.72425e-12	NA	rs3094171	G	intron_variant	HLA-G	0.723594	0.7607	0.7777	0.8286	0.7825	0.6719	0.8256	0.6522	0.7627	0.7624	0.7665	0.7373	not_sas_specific	not_sas_specific
9	97846463	chr9:97846463:G:A	G	A	-0.064748	0.00872718	35782	TSH	1.17896e-13	NA	rs10759960	G	intron_variant	FOXE1	0.221047	0.7606	0.8215	0.5549	0.7874	0.6084	0.9584	0.8239	0.7278	0.7033	0.7581	0.7612	not_sas_specific	not_sas_specific
1	21594565	chr1:21594565:G:A	G	A	0.06	0.00796387	36814	ALP	4.9204e-14	NA	rs829391	A	downstream_gene_variant	ALPL	0.743383	0.7601	0.7494	0.7434	0.7162	0.8226	0.7206	0.7581	0.8418	0.7775	0.7732	0.7399	not_sas_specific	not_sas_specific
11	4652417	chr11:4652417:A:G	A	G	0.0560595	0.00742222	38154	MCH	4.255e-14	NA	rs4910524	G	intron_variant	OR51E1	0.703301	0.7601	0.6473	0.8322	0.69	0.8	0.3881	0.8098	0.7247	0.8656	0.7483	0.7176	not_sas_specific	not_sas_specific
11	5088838	chr11:5088838:G:A	G	A	-0.0664513	0.00745881	38154	MCH	5.14517e-19	NA	rs2499936	G	upstream_gene_variant	OR52E2	0.277455	0.7601	0.8474	0.6086	0.7114	0.7291	0.5711	0.735	0.7184	0.7424	0.7634	0.7238	not_sas_specific	not_sas_specific
11	4652417	chr11:4652417:A:G	A	G	0.0578058	0.00761512	38162	MCV	3.17614e-14	NA	rs4910524	G	intron_variant	OR51E1	0.703297	0.7601	0.6473	0.8322	0.69	0.8	0.3881	0.8098	0.7247	0.8656	0.7483	0.7176	not_sas_specific	not_sas_specific
11	5088838	chr11:5088838:G:A	G	A	-0.0739775	0.00765222	38162	MCV	4.14572e-22	NA	rs2499936	G	upstream_gene_variant	OR52E2	0.277449	0.7601	0.8474	0.6086	0.7114	0.7291	0.5711	0.735	0.7184	0.7424	0.7634	0.7238	not_sas_specific	not_sas_specific
11	117191245	chr11:117191245:T:C	T	C	-0.0666797	0.00760137	29818	Triglycerides	1.75428e-18	NA	rs499713	C	non_coding_transcript_exon_variant	SIDT2	0.496768	0.7599	0.7228	0.9518	0.7337	0.7715	0.4708	0.7733	0.7596	0.8202	0.7638	0.5366	not_sas_specific	not_sas_specific
2	21171742	chr2:21171742:A:G	A	G	0.120255	0.0112836	29052	LDL-C	1.60842e-26	NA	rs496100	G	intergenic_variant	TDRD15	0.858795	0.7598	0.6386	0.9024	0.8083	0.689	0.9936	0.7629	0.8038	0.7999	0.7524	0.8476	not_sas_specific	not_sas_specific
2	21171742	chr2:21171742:A:G	A	G	0.100182	0.0135992	19949	Non_HDL_cholesterol	1.74824e-13	NA	rs496100	G	intergenic_variant	TDRD15	0.859394	0.7598	0.6386	0.9024	0.8083	0.689	0.9936	0.7629	0.8038	0.7999	0.7524	0.8476	not_sas_specific	not_sas_specific
2	21171742	chr2:21171742:A:G	A	G	0.113895	0.0106943	32762	Total_cholesterol	1.74261e-26	NA	rs496100	G	intergenic_variant	TDRD15	0.859672	0.7598	0.6386	0.9024	0.8083	0.689	0.9936	0.7629	0.8038	0.7999	0.7524	0.8476	not_sas_specific	not_sas_specific
2	233655758	chr2:233655758:C:A	C	A	0.212794	0.00808479	36629	Bilirubin	1.1246e-152	NA	rs2924451	A	intron_variant	UGT1A9	0.778106	0.7597	0.729	0.8278	0.709	0.7336	0.6733	0.7397	0.766	0.7981	0.7553	0.7849	not_sas_specific	not_sas_specific
2	21154833	chr2:21154833:A:T	A	T	0.124871	0.0114594	29052	LDL-C	1.19371e-27	NA	rs312979	T	intergenic_variant	TDRD15	0.864533	0.759	0.6326	0.9024	0.81	0.7018	0.994	0.763	0.8038	0.7999	0.7557	0.8568	not_sas_specific	not_sas_specific
2	21154833	chr2:21154833:A:T	A	T	0.106983	0.0138409	19949	Non_HDL_cholesterol	1.07944e-14	NA	rs312979	T	intergenic_variant	TDRD15	0.865592	0.759	0.6326	0.9024	0.81	0.7018	0.994	0.763	0.8038	0.7999	0.7557	0.8568	not_sas_specific	not_sas_specific
2	21154833	chr2:21154833:A:T	A	T	0.119143	0.0108708	32762	Total_cholesterol	5.95251e-28	NA	rs312979	T	intergenic_variant	TDRD15	0.865479	0.759	0.6326	0.9024	0.81	0.7018	0.994	0.763	0.8038	0.7999	0.7557	0.8568	not_sas_specific	not_sas_specific
8	125495066	chr8:125495066:T:C	T	C	-0.0660976	0.00910847	29818	Triglycerides	3.96552e-13	NA	rs2980888	C	intron_variant	TRIB1	0.778313	0.7588	0.8974	0.7654	0.7322	0.5706	0.7069	0.7422	0.6013	0.6975	0.6975	0.7808	not_sas_specific	not_sas_specific
2	21161486	chr2:21161486:T:C	T	C	0.123649	0.0113975	29052	LDL-C	2.02162e-27	NA	rs544450	C	intergenic_variant	TDRD15	0.862887	0.7584	0.6276	0.9033	0.8093	0.702	0.994	0.7675	0.8141	0.8004	0.7555	0.8558	not_sas_specific	not_sas_specific
2	21161486	chr2:21161486:T:C	T	C	0.104253	0.0137572	19949	Non_HDL_cholesterol	3.50752e-14	NA	rs544450	C	intergenic_variant	TDRD15	0.863848	0.7584	0.6276	0.9033	0.8093	0.702	0.994	0.7675	0.8141	0.8004	0.7555	0.8558	not_sas_specific	not_sas_specific
2	21161486	chr2:21161486:T:C	T	C	0.117873	0.0108097	32762	Total_cholesterol	1.0985e-27	NA	rs544450	C	intergenic_variant	TDRD15	0.863801	0.7584	0.6276	0.9033	0.8093	0.702	0.994	0.7675	0.8141	0.8004	0.7555	0.8558	not_sas_specific	not_sas_specific
6	29861819	chr6:29861819:A:G	A	G	-0.0543679	0.00772844	38158	Lymphocytes	1.99572e-12	NA	rs3128906	G	intron_variant	HLA-G	0.723416	0.7583	0.7776	0.8279	0.7819	0.6718	0.8251	0.6276	0.7627	0.7613	0.7646	0.7369	not_sas_specific	not_sas_specific
2	21162669	chr2:21162669:A:G	A	G	0.123861	0.0113989	29052	LDL-C	1.67225e-27	NA	rs548506	G	intergenic_variant	TDRD15	0.862735	0.7576	0.6278	0.9022	0.81	0.7015	0.994	0.763	0.8038	0.7998	0.7567	0.8552	not_sas_specific	not_sas_specific
2	21162669	chr2:21162669:A:G	A	G	0.104541	0.0137602	19949	Non_HDL_cholesterol	3.02413e-14	NA	rs548506	G	intergenic_variant	TDRD15	0.863694	0.7576	0.6278	0.9022	0.81	0.7015	0.994	0.763	0.8038	0.7998	0.7567	0.8552	not_sas_specific	not_sas_specific
2	21162669	chr2:21162669:A:G	A	G	0.117844	0.010811	32762	Total_cholesterol	1.1471e-27	NA	rs548506	G	intergenic_variant	TDRD15	0.863662	0.7576	0.6278	0.9022	0.81	0.7015	0.994	0.763	0.8038	0.7998	0.7567	0.8552	not_sas_specific	not_sas_specific
11	116836622	chr11:116836622:A:G	A	G	-0.0721405	0.00965794	19949	Non_HDL_cholesterol	8.04637e-14	NA	rs7116797	G	intron_variant	APOA1	0.621084	0.7573	0.5392	0.9649	0.7642	0.8344	0.6203	0.8569	0.8259	0.8835	0.79	0.6395	not_sas_specific	not_sas_specific
11	116836622	chr11:116836622:A:G	A	G	-0.0701213	0.00756452	32762	Total_cholesterol	1.86552e-20	NA	rs7116797	G	intron_variant	APOA1	0.615555	0.7573	0.5392	0.9649	0.7642	0.8344	0.6203	0.8569	0.8259	0.8835	0.79	0.6395	not_sas_specific	not_sas_specific
11	116836622	chr11:116836622:A:G	A	G	-0.137946	0.0077877	29818	Triglycerides	3.30979e-70	NA	rs7116797	G	intron_variant	APOA1	0.617306	0.7573	0.5392	0.9649	0.7642	0.8344	0.6203	0.8569	0.8259	0.8835	0.79	0.6395	not_sas_specific	not_sas_specific
16	56960280	chr16:56960280:C:T	C	T	0.0988499	0.00841645	31767	HDL-C	7.50585e-32	NA	rs12447924	T	upstream_gene_variant	CETP	0.779233	0.757	0.7541	0.8593	0.7676	0.7334	0.6012	0.723	0.8165	0.7704	0.7606	0.7935	not_sas_specific	not_sas_specific
6	31145148	chr6:31145148:C:T	C	T	-0.0602059	0.00776248	38159	Monocytes	8.76395e-15	NA	rs2073719	T	intron_variant	PSORS1C2	0.754777	0.7568	0.741	0.8077	0.7953	0.9193	0.7132	0.75	0.8734	0.7511	0.7981	0.7601	not_sas_specific	not_sas_specific
2	21158736	chr2:21158736:C:A	C	A	0.123679	0.0113972	29052	LDL-C	1.95659e-27	NA	rs532300	A	intergenic_variant	TDRD15	0.862876	0.7565	0.6234	0.9022	0.8081	0.702	0.994	0.7646	0.8038	0.8002	0.7536	0.8547	not_sas_specific	not_sas_specific
2	21158736	chr2:21158736:C:A	C	A	0.104239	0.0137572	19949	Non_HDL_cholesterol	3.5359e-14	NA	rs532300	A	intergenic_variant	TDRD15	0.863836	0.7565	0.6234	0.9022	0.8081	0.702	0.994	0.7646	0.8038	0.8002	0.7536	0.8547	not_sas_specific	not_sas_specific
2	21158736	chr2:21158736:C:A	C	A	0.117875	0.0108094	32762	Total_cholesterol	1.0927e-27	NA	rs532300	A	intergenic_variant	TDRD15	0.863791	0.7565	0.6234	0.9022	0.8081	0.702	0.994	0.7646	0.8038	0.8002	0.7536	0.8547	not_sas_specific	not_sas_specific
2	21159914	chr2:21159914:C:A	C	A	0.123762	0.0113966	29052	LDL-C	1.79763e-27	NA	rs527034	A	intergenic_variant	TDRD15	0.862861	0.7564	0.6231	0.9024	0.8079	0.702	0.994	0.7643	0.8038	0.8001	0.7543	0.855	not_sas_specific	not_sas_specific
2	21159914	chr2:21159914:C:A	C	A	0.10441	0.0137564	19949	Non_HDL_cholesterol	3.20037e-14	NA	rs527034	A	intergenic_variant	TDRD15	0.863816	0.7564	0.6231	0.9024	0.8079	0.702	0.994	0.7643	0.8038	0.8001	0.7543	0.855	not_sas_specific	not_sas_specific
2	21159914	chr2:21159914:C:A	C	A	0.117973	0.0108089	32762	Total_cholesterol	9.83558e-28	NA	rs527034	A	intergenic_variant	TDRD15	0.863777	0.7564	0.6231	0.9024	0.8079	0.702	0.994	0.7643	0.8038	0.8001	0.7543	0.855	not_sas_specific	not_sas_specific
2	21158830	chr2:21158830:G:A	G	A	0.123541	0.0113965	29052	LDL-C	2.21973e-27	NA	rs533211	A	intergenic_variant	TDRD15	0.862799	0.7563	0.6233	0.9042	0.8082	0.7016	0.994	0.7628	0.8089	0.7999	0.7546	0.8545	not_sas_specific	not_sas_specific
2	21161009	chr2:21161009:A:T	A	T	0.123767	0.0113967	29052	LDL-C	1.78978e-27	NA	rs1652420	T	intergenic_variant	TDRD15	0.862858	0.7563	0.6235	0.9024	0.8082	0.7018	0.994	0.7621	0.8038	0.8001	0.7541	0.8543	not_sas_specific	not_sas_specific
2	21161079	chr2:21161079:C:T	C	T	0.123783	0.0113966	29052	LDL-C	1.76116e-27	NA	rs1712247	T	intergenic_variant	TDRD15	0.862862	0.7563	0.6233	0.9022	0.8082	0.7018	0.994	0.7628	0.8038	0.8001	0.7546	0.8547	not_sas_specific	not_sas_specific
2	21158830	chr2:21158830:G:A	G	A	0.103987	0.0137561	19949	Non_HDL_cholesterol	4.05042e-14	NA	rs533211	A	intergenic_variant	TDRD15	0.863744	0.7563	0.6233	0.9042	0.8082	0.7016	0.994	0.7628	0.8089	0.7999	0.7546	0.8545	not_sas_specific	not_sas_specific
2	21161009	chr2:21161009:A:T	A	T	0.104409	0.0137566	19949	Non_HDL_cholesterol	3.20479e-14	NA	rs1652420	T	intergenic_variant	TDRD15	0.863807	0.7563	0.6235	0.9024	0.8082	0.7018	0.994	0.7621	0.8038	0.8001	0.7541	0.8543	not_sas_specific	not_sas_specific
2	21161079	chr2:21161079:C:T	C	T	0.10445	0.0137564	19949	Non_HDL_cholesterol	3.1304e-14	NA	rs1712247	T	intergenic_variant	TDRD15	0.863815	0.7563	0.6233	0.9022	0.8082	0.7018	0.994	0.7628	0.8038	0.8001	0.7546	0.8547	not_sas_specific	not_sas_specific
2	21158830	chr2:21158830:G:A	G	A	0.117733	0.0108088	32762	Total_cholesterol	1.25314e-27	NA	rs533211	A	intergenic_variant	TDRD15	0.863718	0.7563	0.6233	0.9042	0.8082	0.7016	0.994	0.7628	0.8089	0.7999	0.7546	0.8545	not_sas_specific	not_sas_specific
2	21161009	chr2:21161009:A:T	A	T	0.117986	0.0108091	32762	Total_cholesterol	9.72076e-28	NA	rs1652420	T	intergenic_variant	TDRD15	0.863772	0.7563	0.6235	0.9024	0.8082	0.7018	0.994	0.7621	0.8038	0.8001	0.7541	0.8543	not_sas_specific	not_sas_specific
2	21161079	chr2:21161079:C:T	C	T	0.117995	0.010809	32762	Total_cholesterol	9.62055e-28	NA	rs1712247	T	intergenic_variant	TDRD15	0.863777	0.7563	0.6233	0.9022	0.8082	0.7018	0.994	0.7628	0.8038	0.8001	0.7546	0.8547	not_sas_specific	not_sas_specific
5	128202424	chr5:128202424:C:T	C	T	0.126148	0.00739502	37125	RDW	3.02204e-65	NA	rs251391	T	intergenic_variant	SLC12A2	0.672933	0.7562	0.7722	0.8783	0.7886	0.6668	0.4494	0.8507	0.7563	0.7565	0.7445	0.6788	not_sas_specific	not_sas_specific
2	21160969	chr2:21160969:A:G	A	G	0.123763	0.0113966	29052	LDL-C	1.79515e-27	NA	rs1652422	G	intergenic_variant	TDRD15	0.862861	0.7561	0.6228	0.9024	0.8082	0.7016	0.994	0.762	0.8038	0.7999	0.7543	0.855	not_sas_specific	not_sas_specific
2	21160969	chr2:21160969:A:G	A	G	0.104413	0.0137564	19949	Non_HDL_cholesterol	3.19595e-14	NA	rs1652422	G	intergenic_variant	TDRD15	0.863813	0.7561	0.6228	0.9024	0.8082	0.7016	0.994	0.762	0.8038	0.7999	0.7543	0.855	not_sas_specific	not_sas_specific
2	21160969	chr2:21160969:A:G	A	G	0.117978	0.010809	32762	Total_cholesterol	9.79264e-28	NA	rs1652422	G	intergenic_variant	TDRD15	0.863776	0.7561	0.6228	0.9024	0.8082	0.7016	0.994	0.762	0.8038	0.7999	0.7543	0.855	not_sas_specific	not_sas_specific
2	21160652	chr2:21160652:G:A	G	A	0.123732	0.0113952	29052	LDL-C	1.82222e-27	NA	rs1652423	A	intergenic_variant	TDRD15	0.86284	0.7558	0.622	0.902	0.8075	0.7014	0.994	0.7627	0.8025	0.7998	0.7531	0.8552	not_sas_specific	not_sas_specific
2	21160652	chr2:21160652:G:A	G	A	0.104467	0.0137537	19949	Non_HDL_cholesterol	3.06549e-14	NA	rs1652423	A	intergenic_variant	TDRD15	0.863786	0.7558	0.622	0.902	0.8075	0.7014	0.994	0.7627	0.8025	0.7998	0.7531	0.8552	not_sas_specific	not_sas_specific
2	21160652	chr2:21160652:G:A	G	A	0.117932	0.0108078	32762	Total_cholesterol	1.01205e-27	NA	rs1652423	A	intergenic_variant	TDRD15	0.863757	0.7558	0.622	0.902	0.8075	0.7014	0.994	0.7627	0.8025	0.7998	0.7531	0.8552	not_sas_specific	not_sas_specific
2	21160642	chr2:21160642:G:A	G	A	0.123765	0.0113967	29052	LDL-C	1.79308e-27	NA	rs1712246	A	intergenic_variant	TDRD15	0.862857	0.7557	0.622	0.9022	0.8077	0.7014	0.994	0.7627	0.8025	0.7997	0.7531	0.8549	not_sas_specific	not_sas_specific
2	21160642	chr2:21160642:G:A	G	A	0.10442	0.0137566	19949	Non_HDL_cholesterol	3.1864e-14	NA	rs1712246	A	intergenic_variant	TDRD15	0.863807	0.7557	0.622	0.9022	0.8077	0.7014	0.994	0.7627	0.8025	0.7997	0.7531	0.8549	not_sas_specific	not_sas_specific
2	21160642	chr2:21160642:G:A	G	A	0.117984	0.010809	32762	Total_cholesterol	9.73644e-28	NA	rs1712246	A	intergenic_variant	TDRD15	0.863772	0.7557	0.622	0.9022	0.8077	0.7014	0.994	0.7627	0.8025	0.7997	0.7531	0.8549	not_sas_specific	not_sas_specific
2	21161814	chr2:21161814:T:A	T	A	0.123743	0.0113967	29052	LDL-C	1.83105e-27	NA	rs547239	A	intergenic_variant	TDRD15	0.862855	0.7555	0.622	0.9013	0.8072	0.7004	0.9939	0.7622	0.8013	0.7994	0.7531	0.8552	not_sas_specific	not_sas_specific
2	21161814	chr2:21161814:T:A	T	A	0.104409	0.0137564	19949	Non_HDL_cholesterol	3.20258e-14	NA	rs547239	A	intergenic_variant	TDRD15	0.863813	0.7555	0.622	0.9013	0.8072	0.7004	0.9939	0.7622	0.8013	0.7994	0.7531	0.8552	not_sas_specific	not_sas_specific
2	21161814	chr2:21161814:T:A	T	A	0.117962	0.010809	32762	Total_cholesterol	9.94718e-28	NA	rs547239	A	intergenic_variant	TDRD15	0.863773	0.7555	0.622	0.9013	0.8072	0.7004	0.9939	0.7622	0.8013	0.7994	0.7531	0.8552	not_sas_specific	not_sas_specific
2	21159752	chr2:21159752:G:T	G	T	0.12374	0.0113966	29052	LDL-C	1.834e-27	NA	rs528113	T	intergenic_variant	TDRD15	0.862854	0.7554	0.6212	0.9022	0.8073	0.7013	0.994	0.7614	0.8013	0.7995	0.7534	0.8546	not_sas_specific	not_sas_specific
2	21159752	chr2:21159752:G:T	G	T	0.104401	0.0137564	19949	Non_HDL_cholesterol	3.21662e-14	NA	rs528113	T	intergenic_variant	TDRD15	0.86381	0.7554	0.6212	0.9022	0.8073	0.7013	0.994	0.7614	0.8013	0.7995	0.7534	0.8546	not_sas_specific	not_sas_specific
2	21159752	chr2:21159752:G:T	G	T	0.117958	0.0108089	32762	Total_cholesterol	9.99079e-28	NA	rs528113	T	intergenic_variant	TDRD15	0.863771	0.7554	0.6212	0.9022	0.8073	0.7013	0.994	0.7614	0.8013	0.7995	0.7534	0.8546	not_sas_specific	not_sas_specific
6	131728517	chr6:131728517:A:C	A	C	0.0664821	0.00927202	30364	Phosphate	7.49031e-13	NA	rs453639	A	intron_variant	CTAGE9	0.222336	0.7539	0.9398	0.4824	0.7853	0.6709	0.9678	0.6808	0.7184	0.6372	0.7306	0.7552	not_sas_specific	not_sas_specific
2	21190412	chr2:21190412:A:C	A	C	0.116237	0.0112462	29052	LDL-C	4.86295e-25	NA	rs138905573	C	intergenic_variant	TDRD15	0.857888	0.7525	0.6115	0.9024	0.8056	0.6996	0.9936	0.7624	0.8006	0.8001	0.7471	0.8475	not_sas_specific	not_sas_specific
2	21190412	chr2:21190412:A:C	A	C	0.0954675	0.0135698	19949	Non_HDL_cholesterol	1.98838e-12	NA	rs138905573	C	intergenic_variant	TDRD15	0.858604	0.7525	0.6115	0.9024	0.8056	0.6996	0.9936	0.7624	0.8006	0.8001	0.7471	0.8475	not_sas_specific	not_sas_specific
2	21190412	chr2:21190412:A:C	A	C	0.108494	0.010662	32762	Total_cholesterol	2.54331e-24	NA	rs138905573	C	intergenic_variant	TDRD15	0.858774	0.7525	0.6115	0.9024	0.8056	0.6996	0.9936	0.7624	0.8006	0.8001	0.7471	0.8475	not_sas_specific	not_sas_specific
11	117152771	chr11:117152771:A:C	A	C	-0.0698952	0.00764531	29818	Triglycerides	6.11787e-20	NA	rs7128382	C	intron_variant	PAFAH1B2	0.499976	0.7518	0.7003	0.9518	0.7265	0.7571	0.4633	0.7698	0.75	0.8199	0.757	0.5379	not_sas_specific	not_sas_specific
19	11123265	chr19:11123265:A:G	A	G	0.0765429	0.00959794	29052	LDL-C	1.52475e-15	NA	rs5927	G	synonymous_variant	SPC24	0.779402	0.7507	0.6909	0.6762	0.8335	0.7141	0.9492	0.7686	0.7468	0.7514	0.7565	0.7768	not_sas_specific	not_sas_specific
19	11123265	chr19:11123265:A:G	A	G	0.0686835	0.00900904	32762	Total_cholesterol	2.46207e-14	NA	rs5927	G	synonymous_variant	SPC24	0.780062	0.7507	0.6909	0.6762	0.8335	0.7141	0.9492	0.7686	0.7468	0.7514	0.7565	0.7768	not_sas_specific	not_sas_specific
11	117172100	chr11:117172100:T:A	T	A	-0.068982	0.00761965	29818	Triglycerides	1.38867e-19	NA	rs7120309	A	intron_variant	SIDT2	0.499972	0.7506	0.6961	0.9518	0.7249	0.7581	0.4677	0.7713	0.7437	0.8197	0.7514	0.5369	not_sas_specific	not_sas_specific
2	20998163	chr2:20998163:A:C	A	C	-0.0543515	0.00693261	31767	HDL-C	4.50609e-15	NA	rs4665710	C	downstream_gene_variant	APOB	0.463617	0.7502	0.777	0.7736	0.7686	0.8106	0.2811	0.7388	0.6923	0.7834	0.7574	0.4715	not_sas_specific	not_sas_specific
2	20998163	chr2:20998163:A:C	A	C	0.063978	0.00747433	29818	Triglycerides	1.13162e-17	NA	rs4665710	C	downstream_gene_variant	APOB	0.464666	0.7502	0.777	0.7736	0.7686	0.8106	0.2811	0.7388	0.6923	0.7834	0.7574	0.4715	not_sas_specific	not_sas_specific
3	56840005	chr3:56840005:A:G	A	G	-0.0556708	0.00818778	38164	Platelets	1.05148e-11	NA	rs7636889	A	intron_variant	ARHGEF3	0.199206	0.7501	0.7349	0.7137	0.6414	0.7685	0.8096	0.8002	0.7278	0.7673	0.7404	0.807	not_sas_specific	not_sas_specific
11	117197788	chr11:117197788:A:G	A	G	-0.0684676	0.00760113	29818	Triglycerides	2.10669e-19	NA	rs588534	G	upstream_gene_variant	TAGLN	0.498995	0.7492	0.6882	0.9518	0.7254	0.772	0.4676	0.7707	0.75	0.8204	0.7605	0.5367	not_sas_specific	not_sas_specific
11	117198261	chr11:117198261:A:G	A	G	-0.0689503	0.00760089	29818	Triglycerides	1.17571e-19	NA	rs474488	G	upstream_gene_variant	TAGLN	0.498151	0.749	0.6881	0.9518	0.7253	0.772	0.4647	0.771	0.75	0.8204	0.7603	0.5354	not_sas_specific	not_sas_specific
11	116670755	chr11:116670755:A:G	A	G	0.0926638	0.00821159	29818	Triglycerides	1.56531e-29	NA	rs1787686	G	intergenic_variant	BUD13	0.694494	0.7487	0.9107	0.7396	0.78	0.6522	0.7109	0.7315	0.7468	0.6576	0.7357	0.699	not_sas_specific	not_sas_specific
11	116684706	chr11:116684706:G:A	G	A	0.0906446	0.00832238	29818	Triglycerides	1.26328e-27	NA	rs1145213	A	intergenic_variant	BUD13	0.705259	0.7486	0.9064	0.7401	0.7812	0.6519	0.7164	0.7364	0.7452	0.6579	0.7382	0.7126	not_sas_specific	not_sas_specific
6	31150788	chr6:31150788:C:G	C	G	-0.0541127	0.0071504	38159	Monocytes	3.79665e-14	NA	rs130078	G	synonymous_variant	CCHCR1	0.680659	0.7471	0.7389	0.8055	0.7857	0.8618	0.678	0.7492	0.8576	0.7445	0.7862	0.683	not_sas_specific	not_sas_specific
6	31153736	chr6:31153736:C:T	C	T	-0.0541041	0.0071592	38159	Monocytes	4.11529e-14	NA	rs3130450	T	intron_variant	CCHCR1	0.681494	0.7471	0.7389	0.8062	0.7858	0.8622	0.6778	0.7494	0.8576	0.7444	0.7852	0.6846	not_sas_specific	not_sas_specific
11	116675006	chr11:116675006:C:T	C	T	0.0925469	0.00820672	29818	Triglycerides	1.7053e-29	NA	rs1787688	T	intergenic_variant	BUD13	0.694626	0.7471	0.9049	0.7396	0.7785	0.6518	0.7114	0.7323	0.7484	0.6576	0.7356	0.699	not_sas_specific	not_sas_specific
6	31155465	chr6:31155465:A:G	A	G	-0.0540717	0.00715129	38159	Monocytes	3.99669e-14	NA	rs3130451	G	intron_variant	CCHCR1	0.680675	0.747	0.7388	0.8055	0.7859	0.8616	0.6779	0.7481	0.8576	0.7445	0.7854	0.6838	not_sas_specific	not_sas_specific
6	31152112	chr6:31152112:T:C	T	C	-0.0540646	0.00715232	38159	Monocytes	4.06069e-14	NA	rs3130499	C	intron_variant	CCHCR1	0.68075	0.7469	0.7389	0.8051	0.7857	0.8616	0.6784	0.7478	0.8567	0.7441	0.7848	0.6839	not_sas_specific	not_sas_specific
8	58485902	chr8:58485902:G:A	G	A	-0.0505418	0.00823234	29052	LDL-C	8.28247e-10	NA	rs10504255	A	downstream_gene_variant	CYP7A1	0.646011	0.7448	0.9239	0.6462	0.7756	0.6933	0.7904	0.6085	0.7342	0.6558	0.7291	0.6768	not_sas_specific	not_sas_specific
8	58485902	chr8:58485902:G:A	G	A	-0.0565182	0.00776925	32762	Total_cholesterol	3.47456e-13	NA	rs10504255	A	downstream_gene_variant	CYP7A1	0.646332	0.7448	0.9239	0.6462	0.7756	0.6933	0.7904	0.6085	0.7342	0.6558	0.7291	0.6768	not_sas_specific	not_sas_specific
8	58457761	chr8:58457761:G:A	G	A	-0.0517852	0.00780043	32762	Total_cholesterol	3.16301e-11	NA	rs4738679	A	intergenic_variant	UBXN2B	0.652633	0.7446	0.9204	0.6462	0.7764	0.6832	0.781	0.6019	0.7342	0.6591	0.7318	0.6795	not_sas_specific	not_sas_specific
8	58479765	chr8:58479765:G:A	G	A	-0.0547868	0.00772953	32762	Total_cholesterol	1.36082e-12	NA	rs9297994	A	intergenic_variant	CYP7A1	0.645008	0.7445	0.9239	0.6462	0.7743	0.6903	0.7805	0.6087	0.7484	0.6563	0.7294	0.6761	not_sas_specific	not_sas_specific
6	31155536	chr6:31155536:A:G	A	G	-0.0540554	0.00715148	38159	Monocytes	4.07286e-14	NA	rs3130452	G	intron_variant	CCHCR1	0.680663	0.7444	0.7344	0.8049	0.7831	0.8618	0.6722	0.7406	0.8599	0.7438	0.7808	0.6795	not_sas_specific	not_sas_specific
3	136536327	chr3:136536327:G:A	G	A	0.0497353	0.00708673	36629	Bilirubin	2.24957e-12	NA	rs833752	G	intron_variant	STAG1	0.183912	0.7435	0.6869	0.6446	0.7532	0.685	0.8634	0.8611	0.6994	0.7492	0.7124	0.8064	not_sas_specific	not_sas_specific
6	31152199	chr6:31152199:T:A	T	A	-0.050294	0.00704351	38159	Monocytes	9.30037e-13	NA	rs3130500	A	intron_variant	CCHCR1	0.663651	0.743	0.7375	0.8031	0.7772	0.8583	0.6754	0.7463	0.8323	0.7409	0.7773	0.6568	not_sas_specific	not_sas_specific
11	116659656	chr11:116659656:C:A	C	A	0.0867199	0.00822802	29818	Triglycerides	5.67414e-26	NA	rs552787	A	downstream_gene_variant	BUD13	0.687919	0.743	0.8825	0.739	0.78	0.6578	0.6828	0.7298	0.742	0.6651	0.7336	0.6895	not_sas_specific	not_sas_specific
2	233376098	chr2:233376098:A:C	A	C	-0.129459	0.00995981	36629	Bilirubin	1.25343e-38	NA	rs838709	A	intron_variant	DGKD	0.132108	0.7411	0.8718	0.7533	0.6581	0.8021	0.748	0.6349	0.8038	0.6845	0.7364	0.8575	not_sas_specific	not_sas_specific
15	79990697	chr15:79990697:G:A	G	A	0.0704627	0.00696014	38159	Monocytes	4.33511e-24	NA	rs2586156	A	downstream_gene_variant	BCL2A1	0.631729	0.7396	0.8209	0.5132	0.7851	0.7454	0.7919	0.7277	0.7468	0.6874	0.7244	0.6471	not_sas_specific	not_sas_specific
14	103374681	chr14:103374681:G:A	G	A	-0.0593086	0.00689735	38159	Monocytes	8.05935e-18	NA	rs6575979	G	non_coding_transcript_exon_variant	MARK3	0.374853	0.7379	0.6821	0.9407	0.7123	0.8068	0.5499	0.7566	0.8101	0.7906	0.7359	0.6244	not_sas_specific	not_sas_specific
1	109279175	chr1:109279175:G:A	G	A	0.222599	0.00898515	29052	LDL-C	1.70608e-135	NA	rs4970836	A	downstream_gene_variant	PSRC1	0.723556	0.7374	0.4314	0.711	0.7859	0.8498	0.9351	0.808	0.8761	0.8031	0.751	0.7961	not_sas_specific	not_sas_specific
1	109279175	chr1:109279175:G:A	G	A	0.168323	0.0107165	19949	Non_HDL_cholesterol	1.35769e-55	NA	rs4970836	A	downstream_gene_variant	PSRC1	0.719413	0.7374	0.4314	0.711	0.7859	0.8498	0.9351	0.808	0.8761	0.8031	0.751	0.7961	not_sas_specific	not_sas_specific
1	109279175	chr1:109279175:G:A	G	A	0.195881	0.00848325	32762	Total_cholesterol	5.79429e-118	NA	rs4970836	A	downstream_gene_variant	PSRC1	0.725373	0.7374	0.4314	0.711	0.7859	0.8498	0.9351	0.808	0.8761	0.8031	0.751	0.7961	not_sas_specific	not_sas_specific
6	33573730	chr6:33573730:A:G	A	G	0.0980531	0.00944321	38164	Platelets	2.94917e-25	NA	rs511515	G	3_prime_UTR_variant	BAK1	0.851487	0.7366	0.7311	0.7335	0.7346	0.7549	0.834	0.795	0.6962	0.715	0.7258	0.8557	not_sas_specific	not_sas_specific
17	28855926	chr17:28855926:A:G	A	G	0.0531165	0.00693747	38154	MCH	1.91117e-14	NA	rs9895443	A	intron_variant	FAM222B	0.338077	0.7365	0.6553	0.7963	0.6581	0.7693	0.6878	0.8101	0.7089	0.7991	0.7555	0.6449	not_sas_specific	not_sas_specific
17	28855926	chr17:28855926:A:G	A	G	-0.0744943	0.0071633	37125	RDW	2.49402e-25	NA	rs9895443	A	intron_variant	FAM222B	0.337912	0.7365	0.6553	0.7963	0.6581	0.7693	0.6878	0.8101	0.7089	0.7991	0.7555	0.6449	not_sas_specific	not_sas_specific
8	32575495	chr8:32575495:A:G	A	G	0.0661345	0.00983289	35782	TSH	1.74582e-11	NA	rs2439301	G	intron_variant	NRG1	0.827011	0.7362	0.6138	0.6505	0.8225	0.7604	0.9023	0.7263	0.8038	0.7726	0.7651	0.8219	not_sas_specific	not_sas_specific
11	117151560	chr11:117151560:A:G	A	G	-0.0704659	0.00764002	29818	Triglycerides	2.88204e-20	NA	rs4938350	G	intron_variant	PAFAH1B2	0.502144	0.7355	0.6446	0.9518	0.7194	0.7572	0.4656	0.7693	0.7437	0.8193	0.7447	0.5388	not_sas_specific	not_sas_specific
11	117151043	chr11:117151043:T:A	T	A	-0.0703981	0.00763888	29818	Triglycerides	3.09101e-20	NA	rs4938347	A	intron_variant	PAFAH1B2	0.502066	0.735	0.6431	0.9518	0.7193	0.7571	0.462	0.7671	0.7437	0.8193	0.7452	0.5382	not_sas_specific	not_sas_specific
11	117159865	chr11:117159865:T:A	T	A	-0.0697195	0.00763317	29818	Triglycerides	6.61607e-20	NA	rs1871757	A	non_coding_transcript_exon_variant	PAFAH1B2	0.502097	0.7349	0.643	0.9518	0.7193	0.7573	0.4661	0.7706	0.7437	0.8188	0.745	0.5379	not_sas_specific	not_sas_specific
8	18388543	chr8:18388543:A:G	A	G	-0.0552605	0.00907464	29818	Triglycerides	1.13227e-09	NA	rs11780884	G	upstream_gene_variant	NAT2	0.786156	0.7338	0.5868	0.8466	0.7174	0.8817	0.4927	0.7457	0.8344	0.8236	0.773	0.7973	not_sas_specific	not_sas_specific
11	116833462	chr11:116833462:C:A	C	A	-0.0717269	0.00968525	19949	Non_HDL_cholesterol	1.30377e-13	NA	rs7123454	A	upstream_gene_variant	APOC3	0.616522	0.7337	0.4899	0.9419	0.7478	0.8305	0.6294	0.8127	0.8228	0.8721	0.7685	0.6346	not_sas_specific	not_sas_specific
11	116833462	chr11:116833462:C:A	C	A	-0.0711128	0.00758529	32762	Total_cholesterol	6.91194e-21	NA	rs7123454	A	upstream_gene_variant	APOC3	0.610765	0.7337	0.4899	0.9419	0.7478	0.8305	0.6294	0.8127	0.8228	0.8721	0.7685	0.6346	not_sas_specific	not_sas_specific
11	116833462	chr11:116833462:C:A	C	A	-0.13673	0.00780993	29818	Triglycerides	1.26183e-68	NA	rs7123454	A	upstream_gene_variant	APOC3	0.612516	0.7337	0.4899	0.9419	0.7478	0.8305	0.6294	0.8127	0.8228	0.8721	0.7685	0.6346	not_sas_specific	not_sas_specific
1	21594722	chr1:21594722:C:A	C	A	0.0558849	0.00799154	36814	ALP	2.6903e-12	NA	rs829392	A	downstream_gene_variant	ALPL	0.745686	0.7328	0.6526	0.7429	0.7036	0.8295	0.7216	0.7612	0.8386	0.7774	0.756	0.745	not_sas_specific	not_sas_specific
15	58401661	chr15:58401661:C:T	C	T	-0.0563815	0.00840869	31767	HDL-C	2.01187e-11	NA	rs487766	T	intron_variant	LIPC	0.780046	0.7326	0.6076	0.7478	0.7416	0.8091	0.8766	0.7691	0.7816	0.7822	0.7495	0.7752	not_sas_specific	not_sas_specific
1	21584156	chr1:21584156:G:A	G	A	0.0650905	0.00804904	36814	ALP	6.12774e-16	NA	rs1256324	A	upstream_gene_variant	ALPL	0.738956	0.7318	0.7139	0.7758	0.6958	0.8317	0.683	0.691	0.829	0.7533	0.755	0.7405	not_sas_specific	not_sas_specific
2	233882452	chr2:233882452:C:T	C	T	-0.100982	0.00691448	36629	Bilirubin	2.63451e-48	NA	rs2361515	T	intergenic_variant	HJURP	0.552017	0.7307	0.852	0.7187	0.6912	0.7084	0.7279	0.7277	0.7848	0.6803	0.7411	0.5462	not_sas_specific	not_sas_specific
11	117156169	chr11:117156169:G:A	G	A	-0.070129	0.00763863	29818	Triglycerides	4.2776e-20	NA	rs4936366	A	intron_variant	PAFAH1B2	0.501594	0.7289	0.6224	0.9527	0.7161	0.7571	0.4643	0.77	0.7405	0.8188	0.7419	0.5373	not_sas_specific	not_sas_specific
1	21468119	chr1:21468119:G:T	G	T	-0.0821733	0.0118149	36814	ALP	3.52371e-12	NA	rs7541779	T	intron_variant	NBPF3	0.890607	0.7287	0.5805	0.6612	0.7984	0.8488	0.8007	0.7534	0.8449	0.7747	0.7574	0.9019	not_sas_specific	not_sas_specific
1	21468119	chr1:21468119:G:T	G	T	0.0822442	0.0130994	30364	Phosphate	3.41948e-10	NA	rs7541779	T	intron_variant	NBPF3	0.890048	0.7287	0.5805	0.6612	0.7984	0.8488	0.8007	0.7534	0.8449	0.7747	0.7574	0.9019	not_sas_specific	not_sas_specific
9	133301494	chr9:133301494:T:C	T	C	-0.0383017	0.00530185	38136	RBC	5.03965e-13	NA	rs4962125	C	upstream_gene_variant	ABO	0.526218	0.728	0.7713	0.8026	0.7516	0.7425	0.4952	0.6629	0.7468	0.7372	0.7335	0.5168	not_sas_specific	not_sas_specific
9	133287875	chr9:133287875:C:T	C	T	-0.0389077	0.00524547	38136	RBC	1.19454e-13	NA	rs10901256	T	intergenic_variant	ABO	0.523891	0.7278	0.7694	0.8018	0.7493	0.7439	0.4913	0.6624	0.7405	0.7387	0.7344	0.5137	not_sas_specific	not_sas_specific
1	21472373	chr1:21472373:A:G	A	G	-0.0813357	0.0118034	36814	ALP	5.54498e-12	NA	rs7514120	G	intron_variant	NBPF3	0.890321	0.7277	0.5785	0.6615	0.7966	0.8444	0.8013	0.7542	0.8259	0.7744	0.7553	0.9013	not_sas_specific	not_sas_specific
1	21472996	chr1:21472996:T:C	T	C	-0.0813281	0.0118007	36814	ALP	5.50935e-12	NA	rs1971327	C	intron_variant	NBPF3	0.890236	0.7277	0.5783	0.6604	0.797	0.8444	0.8021	0.7537	0.8259	0.7745	0.7553	0.9017	not_sas_specific	not_sas_specific
1	21474853	chr1:21474853:G:A	G	A	-0.0814519	0.0117998	36814	ALP	5.09683e-12	NA	rs7531217	A	intron_variant	NBPF3	0.890169	0.7277	0.5784	0.6619	0.7971	0.8445	0.8009	0.7539	0.8259	0.7745	0.7567	0.9013	not_sas_specific	not_sas_specific
1	21472373	chr1:21472373:A:G	A	G	0.0824292	0.0130871	30364	Phosphate	3.00483e-10	NA	rs7514120	G	intron_variant	NBPF3	0.889758	0.7277	0.5785	0.6615	0.7966	0.8444	0.8013	0.7542	0.8259	0.7744	0.7553	0.9013	not_sas_specific	not_sas_specific
1	21472996	chr1:21472996:T:C	T	C	0.082669	0.0130844	30364	Phosphate	2.64765e-10	NA	rs1971327	C	intron_variant	NBPF3	0.889666	0.7277	0.5783	0.6604	0.797	0.8444	0.8021	0.7537	0.8259	0.7745	0.7553	0.9017	not_sas_specific	not_sas_specific
1	21474853	chr1:21474853:G:A	G	A	0.082505	0.0130852	30364	Phosphate	2.87793e-10	NA	rs7531217	A	intron_variant	NBPF3	0.889605	0.7277	0.5784	0.6619	0.7971	0.8445	0.8009	0.7539	0.8259	0.7745	0.7567	0.9013	not_sas_specific	not_sas_specific
1	21475536	chr1:21475536:C:T	C	T	-0.0814348	0.0118002	36814	ALP	5.15822e-12	NA	rs4654945	T	intron_variant	NBPF3	0.890067	0.7276	0.578	0.6604	0.7968	0.844	0.8013	0.7539	0.8269	0.7744	0.7555	0.902	not_sas_specific	not_sas_specific
1	21475536	chr1:21475536:C:T	C	T	0.0825824	0.0130857	30364	Phosphate	2.77421e-10	NA	rs4654945	T	intron_variant	NBPF3	0.8895	0.7276	0.578	0.6604	0.7968	0.844	0.8013	0.7539	0.8269	0.7744	0.7555	0.902	not_sas_specific	not_sas_specific
1	21479485	chr1:21479485:G:A	G	A	-0.0815509	0.0118019	36814	ALP	4.8473e-12	NA	rs4654948	A	intron_variant	NBPF3	0.890105	0.7275	0.5777	0.6604	0.7971	0.8445	0.801	0.7539	0.8259	0.7746	0.7553	0.9012	not_sas_specific	not_sas_specific
1	21479485	chr1:21479485:G:A	G	A	0.0826349	0.0130869	30364	Phosphate	2.71369e-10	NA	rs4654948	A	intron_variant	NBPF3	0.889537	0.7275	0.5777	0.6604	0.7971	0.8445	0.801	0.7539	0.8259	0.7746	0.7553	0.9012	not_sas_specific	not_sas_specific
9	97862911	chr9:97862911:C:T	C	T	-0.0725077	0.00794867	35782	TSH	7.37564e-20	NA	rs10759975	C	intergenic_variant	FOXE1	0.292479	0.7274	0.908	0.4242	0.6952	0.6369	0.9857	0.6467	0.7025	0.6291	0.7191	0.6887	not_sas_specific	not_sas_specific
1	21475960	chr1:21475960:A:G	A	G	-0.0818262	0.0117991	36814	ALP	4.06443e-12	NA	rs6669637	G	intron_variant	NBPF3	0.890013	0.7267	0.5764	0.6582	0.7966	0.8447	0.7991	0.7528	0.8237	0.7739	0.7555	0.9012	not_sas_specific	not_sas_specific
1	21475960	chr1:21475960:A:G	A	G	0.0825334	0.0130831	30364	Phosphate	2.81968e-10	NA	rs6669637	G	intron_variant	NBPF3	0.889433	0.7267	0.5764	0.6582	0.7966	0.8447	0.7991	0.7528	0.8237	0.7739	0.7555	0.9012	not_sas_specific	not_sas_specific
11	117156765	chr11:117156765:G:A	G	A	-0.0703231	0.00764181	29818	Triglycerides	3.49945e-20	NA	rs4938352	A	intron_variant	PAFAH1B2	0.501668	0.7265	0.6141	0.9507	0.715	0.7576	0.4654	0.7706	0.7405	0.8188	0.7387	0.5371	not_sas_specific	not_sas_specific
12	121049942	chr12:121049942:C:A	C	A	-0.068506	0.01017	24955	CRP	1.62667e-11	NA	rs2708100	A	downstream_gene_variant	OASL	0.758639	0.7264	0.6957	0.5198	0.66	0.7883	0.6159	0.772	0.8671	0.7558	0.7567	0.7754	not_sas_specific	not_sas_specific
12	121050569	chr12:121050569:G:C	G	C	-0.0687086	0.0101633	24955	CRP	1.37594e-11	NA	rs2258844	C	downstream_gene_variant	OASL	0.758419	0.7261	0.6941	0.5221	0.661	0.7882	0.6163	0.7721	0.8671	0.7557	0.7567	0.7754	not_sas_specific	not_sas_specific
9	97779191	chr9:97779191:T:C	T	C	0.118694	0.00880962	35782	TSH	2.24957e-41	NA	rs2401637	C	intron_variant	FOXE1	0.770342	0.7256	0.8339	0.4823	0.7103	0.6779	0.8892	0.669	0.7184	0.6619	0.7237	0.773	not_sas_specific	not_sas_specific
9	97788173	chr9:97788173:A:C	A	C	0.120228	0.00882594	35782	TSH	2.96006e-42	NA	rs7027030	C	intron_variant	FOXE1	0.77136	0.7255	0.8337	0.4768	0.7099	0.6777	0.8901	0.6689	0.7184	0.6619	0.7231	0.7731	not_sas_specific	not_sas_specific
8	58427366	chr8:58427366:A:G	A	G	-0.0505496	0.0077644	32762	Total_cholesterol	7.49376e-11	NA	rs1529368	G	intron_variant	UBXN2B	0.654566	0.7255	0.8578	0.6004	0.767	0.6826	0.7886	0.6013	0.7215	0.6574	0.7203	0.68	not_sas_specific	not_sas_specific
9	97772985	chr9:97772985:C:T	C	T	0.118297	0.00884808	35782	TSH	9.08448e-41	NA	rs7030280	T	intron_variant	XPA	0.770365	0.7254	0.8335	0.4792	0.7099	0.6778	0.8895	0.6691	0.7184	0.6617	0.7235	0.7736	not_sas_specific	not_sas_specific
11	117169081	chr11:117169081:G:A	G	A	-0.068121	0.00762107	29818	Triglycerides	3.94457e-19	NA	rs1060211	A	3_prime_UTR_variant	SIDT2	0.498078	0.7245	0.6049	0.9516	0.7129	0.7578	0.466	0.7704	0.7437	0.8206	0.7357	0.5342	not_sas_specific	not_sas_specific
1	109219606	chr1:109219606:G:A	G	A	0.0528975	0.00848683	29052	LDL-C	4.57899e-10	NA	rs3118502	A	intron_variant	SARS1	0.675233	0.7244	0.5118	0.7423	0.8161	0.8738	0.934	0.7804	0.8471	0.8018	0.7718	0.669	not_sas_specific	not_sas_specific
1	109219606	chr1:109219606:G:A	G	A	0.05202	0.00800423	32762	Total_cholesterol	8.08165e-11	NA	rs3118502	A	intron_variant	SARS1	0.677162	0.7244	0.5118	0.7423	0.8161	0.8738	0.934	0.7804	0.8471	0.8018	0.7718	0.669	not_sas_specific	not_sas_specific
10	63108280	chr10:63108280:A:G	A	G	-0.0530695	0.00783711	36814	ALP	1.2738e-11	NA	rs10761708	A	upstream_gene_variant	NRBF2	0.254373	0.7238	0.5448	0.7664	0.7456	0.7497	0.6011	0.8516	0.5918	0.8144	0.7069	0.749	not_sas_specific	not_sas_specific
2	21017159	chr2:21017159:A:C	A	C	-0.0520963	0.00692301	31767	HDL-C	5.26866e-14	NA	rs11680233	C	intron_variant	APOB	0.450398	0.7231	0.8367	0.7699	0.7445	0.7578	0.2615	0.6572	0.6709	0.7111	0.7281	0.4552	not_sas_specific	not_sas_specific
2	21017159	chr2:21017159:A:C	A	C	0.0582044	0.0074613	29818	Triglycerides	6.14894e-15	NA	rs11680233	C	intron_variant	APOB	0.451103	0.7231	0.8367	0.7699	0.7445	0.7578	0.2615	0.6572	0.6709	0.7111	0.7281	0.4552	not_sas_specific	not_sas_specific
2	21017492	chr2:21017492:A:G	A	G	-0.0520639	0.00692063	31767	HDL-C	5.35303e-14	NA	rs11126598	G	intron_variant	APOB	0.446078	0.7227	0.8384	0.7719	0.7451	0.7566	0.271	0.6574	0.6709	0.7087	0.7292	0.4513	not_sas_specific	not_sas_specific
2	21017492	chr2:21017492:A:G	A	G	0.0618296	0.00745927	29818	Triglycerides	1.14235e-16	NA	rs11126598	G	intron_variant	APOB	0.446693	0.7227	0.8384	0.7719	0.7451	0.7566	0.271	0.6574	0.6709	0.7087	0.7292	0.4513	not_sas_specific	not_sas_specific
12	121008643	chr12:121008643:T:A	T	A	-0.0427647	0.00697235	36814	ALP	8.59785e-10	NA	rs2257764	A	intron_variant	C12orf43	0.597539	0.7226	0.8648	0.6333	0.6516	0.5219	0.5131	0.6776	0.4778	0.6976	0.6874	0.5954	not_sas_specific	not_sas_specific
12	121008643	chr12:121008643:T:A	T	A	0.0955681	0.00885101	24955	CRP	3.54079e-27	NA	rs2257764	A	intron_variant	C12orf43	0.598679	0.7226	0.8648	0.6333	0.6516	0.5219	0.5131	0.6776	0.4778	0.6976	0.6874	0.5954	not_sas_specific	not_sas_specific
12	121008643	chr12:121008643:T:A	T	A	0.0828101	0.0112232	14883	GGT	1.60066e-13	NA	rs2257764	A	intron_variant	C12orf43	0.597583	0.7226	0.8648	0.6333	0.6516	0.5219	0.5131	0.6776	0.4778	0.6976	0.6874	0.5954	not_sas_specific	not_sas_specific
12	121008643	chr12:121008643:T:A	T	A	-0.0469851	0.00742579	32762	Total_cholesterol	2.495e-10	NA	rs2257764	A	intron_variant	C12orf43	0.597916	0.7226	0.8648	0.6333	0.6516	0.5219	0.5131	0.6776	0.4778	0.6976	0.6874	0.5954	not_sas_specific	not_sas_specific
6	33572432	chr6:33572432:G:A	G	A	-0.0551853	0.00734775	38164	Platelets	5.88979e-14	NA	rs210134	G	intron_variant	BAK1	0.277722	0.7213	0.7219	0.6711	0.723	0.7647	0.7809	0.803	0.6867	0.7019	0.7065	0.7295	not_sas_specific	not_sas_specific
8	125481150	chr8:125481150:A:G	A	G	-0.0661135	0.00914684	29818	Triglycerides	4.90117e-13	NA	rs2954032	G	intron_variant	TRIB1	0.786308	0.7209	0.8461	0.7449	0.6988	0.5455	0.6681	0.7211	0.5906	0.662	0.6599	0.7632	not_sas_specific	not_sas_specific
8	9335831	chr8:9335831:G:A	G	A	-0.0672383	0.00873017	36814	ALP	1.34122e-14	NA	rs6998846	A	intron_variant	PPP1R3B	0.794816	0.7199	0.5891	0.8465	0.6895	0.7669	0.9882	0.7294	0.7563	0.7751	0.7443	0.7784	not_sas_specific	not_sas_specific
8	9335831	chr8:9335831:G:A	G	A	0.0576232	0.00823265	37074	Albumin	2.57158e-12	NA	rs6998846	A	intron_variant	PPP1R3B	0.794502	0.7199	0.5891	0.8465	0.6895	0.7669	0.9882	0.7294	0.7563	0.7751	0.7443	0.7784	not_sas_specific	not_sas_specific
8	9335831	chr8:9335831:G:A	G	A	0.0883801	0.00877182	31767	HDL-C	7.09414e-24	NA	rs6998846	A	intron_variant	PPP1R3B	0.794403	0.7199	0.5891	0.8465	0.6895	0.7669	0.9882	0.7294	0.7563	0.7751	0.7443	0.7784	not_sas_specific	not_sas_specific
9	97786731	chr9:97786731:A:G	A	G	0.119805	0.00881603	35782	TSH	4.62701e-42	NA	rs7850258	G	intron_variant	FOXE1	0.770779	0.7195	0.8119	0.4792	0.7084	0.6781	0.889	0.6694	0.7184	0.6622	0.7207	0.7729	not_sas_specific	not_sas_specific
9	97788093	chr9:97788093:T:A	T	A	0.120135	0.00882331	35782	TSH	3.23073e-42	NA	rs7030241	A	intron_variant	FOXE1	0.771163	0.7195	0.8118	0.4791	0.7088	0.6776	0.8906	0.6694	0.7184	0.662	0.72	0.773	not_sas_specific	not_sas_specific
2	233648768	chr2:233648768:T:C	T	C	0.129797	0.00766043	36629	Bilirubin	2.1355e-64	NA	rs28444828	C	splice_polypyrimidine_tract_variant	UGT1A10	0.740362	0.7188	0.6587	0.8	0.6486	0.7107	0.6497	0.6993	0.7437	0.7769	0.706	0.7482	not_sas_specific	not_sas_specific
9	97775295	chr9:97775295:G:A	G	A	0.119704	0.00882647	35782	TSH	6.73132e-42	NA	rs10983701	A	intron_variant	FOXE1	0.770413	0.7178	0.8055	0.4792	0.7081	0.6775	0.8902	0.6697	0.7184	0.6621	0.7202	0.7738	not_sas_specific	not_sas_specific
9	97775520	chr9:97775520:A:C	A	C	0.11942	0.00882474	35782	TSH	1.006e-41	NA	rs1588635	C	intron_variant	FOXE1	0.770293	0.7178	0.8053	0.479	0.7077	0.6777	0.8894	0.6695	0.7184	0.6624	0.7203	0.7723	not_sas_specific	not_sas_specific
9	97772921	chr9:97772921:C:G	C	G	0.118707	0.00884018	35782	TSH	4.13809e-41	NA	rs7030256	G	intron_variant	XPA	0.770001	0.7176	0.8052	0.4792	0.7079	0.6777	0.8898	0.6695	0.7184	0.662	0.7187	0.7728	not_sas_specific	not_sas_specific
9	97779894	chr9:97779894:A:G	A	G	0.119102	0.00880563	35782	TSH	1.10382e-41	NA	rs10759927	G	intron_variant	FOXE1	0.77003	0.7175	0.8054	0.4792	0.7079	0.6775	0.8899	0.6695	0.7184	0.6617	0.7182	0.773	not_sas_specific	not_sas_specific
9	97784109	chr9:97784109:G:A	G	A	0.119884	0.00881271	35782	TSH	3.81768e-42	NA	rs925488	A	intron_variant	FOXE1	0.770676	0.7167	0.8023	0.4791	0.7077	0.6781	0.8898	0.6694	0.712	0.6619	0.7189	0.7728	not_sas_specific	not_sas_specific
3	128586374	chr3:128586374:C:G	C	G	-0.0431165	0.00650378	38157	Eosinophils	3.36977e-11	NA	rs2712414	G	intergenic_variant	RPN1	0.731048	0.7164	0.7181	0.6305	0.6801	0.7702	0.8108	0.7219	0.8323	0.7131	0.7244	0.7177	not_sas_specific	not_sas_specific
3	128586374	chr3:128586374:C:G	C	G	0.0589141	0.0076645	38159	Monocytes	1.51078e-14	NA	rs2712414	G	intergenic_variant	RPN1	0.73106	0.7164	0.7181	0.6305	0.6801	0.7702	0.8108	0.7219	0.8323	0.7131	0.7244	0.7177	not_sas_specific	not_sas_specific
9	97785862	chr9:97785862:G:A	G	A	0.11965	0.00881574	35782	TSH	5.84386e-42	NA	rs7032019	A	intron_variant	FOXE1	0.770845	0.7145	0.8087	0.4797	0.6976	0.6771	0.8868	0.6348	0.7052	0.6625	0.7171	0.7742	not_sas_specific	not_sas_specific
11	116696733	chr11:116696733:A:C	A	C	0.0956233	0.00922727	29818	Triglycerides	3.64838e-25	NA	rs1784106	C	intergenic_variant	BUD13	0.779599	0.7138	0.8983	0.6949	0.7666	0.6018	0.7464	0.645	0.7089	0.5994	0.7033	0.7808	not_sas_specific	not_sas_specific
1	65694750	chr1:65694750:A:G	A	G	0.0581749	0.00922483	24955	CRP	2.85713e-10	NA	rs6588156	G	intergenic_variant	PDE4B	0.622907	0.7127	0.6443	0.9066	0.7267	0.8429	0.2218	0.6312	0.8861	0.7933	0.7447	0.6659	not_sas_specific	not_sas_specific
18	46218057	chr18:46218057:A:G	A	G	0.0465558	0.00685085	38154	MCH	1.07845e-11	NA	rs9675387	A	non_coding_transcript_exon_variant	C18orf25	0.354078	0.7127	0.6385	0.8231	0.7067	0.7954	0.5852	0.8088	0.7803	0.7501	0.7471	0.6647	not_sas_specific	not_sas_specific
18	46218057	chr18:46218057:A:G	A	G	-0.0548379	0.00707268	37125	RDW	8.94129e-15	NA	rs9675387	A	non_coding_transcript_exon_variant	C18orf25	0.354532	0.7127	0.6385	0.8231	0.7067	0.7954	0.5852	0.8088	0.7803	0.7501	0.7471	0.6647	not_sas_specific	not_sas_specific
11	117175481	chr11:117175481:G:A	G	A	-0.0705225	0.00762154	29818	Triglycerides	2.18172e-20	NA	rs4938353	A	3_prime_UTR_variant	SIDT2	0.500925	0.712	0.564	0.9518	0.7091	0.7576	0.4657	0.77	0.7373	0.8188	0.7245	0.536	not_sas_specific	not_sas_specific
6	31168463	chr6:31168463:G:A	G	A	-0.0430277	0.0067333	38159	Monocytes	1.65577e-10	NA	rs3094194	A	intron_variant	POU5F1	0.570346	0.7119	0.8093	0.7648	0.7158	0.8044	0.6385	0.6535	0.7595	0.6722	0.745	0.5389	not_sas_specific	not_sas_specific
15	88514302	chr15:88514302:C:G	C	G	0.100464	0.00928791	35782	TSH	2.86946e-27	NA	rs12905147	G	intron_variant	DET1	0.797577	0.7117	0.8474	0.6839	0.663	0.6932	0.7468	0.6356	0.6677	0.6454	0.6599	0.8195	not_sas_specific	not_sas_specific
2	21186293	chr2:21186293:A:G	A	G	0.0961489	0.0107653	29052	LDL-C	4.20727e-19	NA	rs312938	G	intergenic_variant	TDRD15	0.840583	0.7116	0.5789	0.8945	0.7702	0.6334	0.9931	0.739	0.7771	0.7467	0.7057	0.8252	not_sas_specific	not_sas_specific
2	21186293	chr2:21186293:A:G	A	G	0.0796139	0.0129658	19949	Non_HDL_cholesterol	8.23683e-10	NA	rs312938	G	intergenic_variant	TDRD15	0.840891	0.7116	0.5789	0.8945	0.7702	0.6334	0.9931	0.739	0.7771	0.7467	0.7057	0.8252	not_sas_specific	not_sas_specific
2	21186293	chr2:21186293:A:G	A	G	0.0930072	0.0102043	32762	Total_cholesterol	7.90497e-20	NA	rs312938	G	intergenic_variant	TDRD15	0.841596	0.7116	0.5789	0.8945	0.7702	0.6334	0.9931	0.739	0.7771	0.7467	0.7057	0.8252	not_sas_specific	not_sas_specific
11	117177136	chr11:117177136:G:T	G	T	-0.0687202	0.00760604	29818	Triglycerides	1.64059e-19	NA	rs10790176	T	upstream_gene_variant	SIDT2	0.498671	0.7115	0.5624	0.9518	0.7095	0.7572	0.4656	0.7695	0.7373	0.8186	0.7265	0.5353	not_sas_specific	not_sas_specific
3	128593804	chr3:128593804:T:C	T	C	-0.0419175	0.00638698	38157	Eosinophils	5.27473e-11	NA	rs2712393	C	intergenic_variant	RPN1	0.7251	0.7113	0.7038	0.6305	0.6736	0.7703	0.8123	0.7213	0.8323	0.7128	0.7193	0.7056	not_sas_specific	not_sas_specific
3	128593804	chr3:128593804:T:C	T	C	0.0586485	0.00752686	38159	Monocytes	6.60085e-15	NA	rs2712393	C	intergenic_variant	RPN1	0.725113	0.7113	0.7038	0.6305	0.6736	0.7703	0.8123	0.7213	0.8323	0.7128	0.7193	0.7056	not_sas_specific	not_sas_specific
15	88506285	chr15:88506285:C:G	C	G	0.0971912	0.0096267	35782	TSH	5.7544e-24	NA	rs2278597	G	intron_variant	DET1	0.815356	0.7107	0.8297	0.6864	0.6659	0.6939	0.7448	0.6401	0.6741	0.6503	0.6622	0.8399	not_sas_specific	not_sas_specific
11	5201149	chr11:5201149:G:A	G	A	-0.0460977	0.00715615	38162	MCV	1.18149e-10	NA	rs7937649	A	upstream_gene_variant	OR51V1	0.611316	0.7101	0.5285	0.9397	0.6794	0.8594	0.5043	0.7762	0.8449	0.8268	0.7493	0.6124	not_sas_specific	not_sas_specific
8	18415125	chr8:18415125:T:C	T	C	-0.0634082	0.00874826	29818	Triglycerides	4.22669e-13	NA	rs35570672	C	intergenic_variant	NAT2	0.761833	0.7096	0.6221	0.7171	0.662	0.8322	0.4633	0.746	0.7911	0.7743	0.7327	0.7751	not_sas_specific	not_sas_specific
3	123130778	chr3:123130778:G:A	G	A	-0.0437527	0.00708294	38164	Platelets	6.52499e-10	NA	rs2673334	A	intron_variant	PDIA5	0.64231	0.7086	0.5543	0.8279	0.737	0.7563	0.5221	0.7869	0.7532	0.7975	0.7222	0.649	not_sas_specific	not_sas_specific
6	33681220	chr6:33681220:G:A	G	A	0.0898039	0.01036	30364	Phosphate	4.38329e-18	NA	rs4713656	A	intron_variant	UQCC2	0.82835	0.7074	0.6624	0.6659	0.777	0.7605	0.9416	0.7535	0.7089	0.6822	0.7042	0.8462	not_sas_specific	not_sas_specific
2	233596639	chr2:233596639:T:C	T	C	0.23111	0.00812967	36629	Bilirubin	9.09913e-178	NA	rs1115381	C	intergenic_variant	UGT1A8	0.770328	0.7073	0.668	0.8114	0.6633	0.7036	0.678	0.7121	0.7468	0.7369	0.7024	0.772	not_sas_specific	not_sas_specific
2	21189975	chr2:21189975:C:T	C	T	0.0957185	0.0107642	29052	LDL-C	5.98412e-19	NA	rs143810618	T	intergenic_variant	TDRD15	0.840392	0.7068	0.5652	0.8954	0.77	0.6324	0.993	0.7342	0.7707	0.7454	0.7025	0.8219	not_sas_specific	not_sas_specific
2	21189975	chr2:21189975:C:T	C	T	0.0789247	0.0129655	19949	Non_HDL_cholesterol	1.1485e-09	NA	rs143810618	T	intergenic_variant	TDRD15	0.840724	0.7068	0.5652	0.8954	0.77	0.6324	0.993	0.7342	0.7707	0.7454	0.7025	0.8219	not_sas_specific	not_sas_specific
2	21189975	chr2:21189975:C:T	C	T	0.0926989	0.0102052	32762	Total_cholesterol	1.05172e-19	NA	rs143810618	T	intergenic_variant	TDRD15	0.841471	0.7068	0.5652	0.8954	0.77	0.6324	0.993	0.7342	0.7707	0.7454	0.7025	0.8219	not_sas_specific	not_sas_specific
11	116690251	chr11:116690251:A:G	A	G	0.0948237	0.00813768	29818	Triglycerides	2.23049e-31	NA	rs3017229	G	intergenic_variant	BUD13	0.673211	0.7067	0.8891	0.6971	0.7623	0.6146	0.7496	0.6448	0.712	0.5973	0.6974	0.6684	not_sas_specific	not_sas_specific
2	21189976	chr2:21189976:T:G	T	G	0.0957343	0.0107642	29052	LDL-C	5.90609e-19	NA	rs148158121	G	intergenic_variant	TDRD15	0.8404	0.7066	0.5649	0.8934	0.7698	0.6324	0.993	0.7342	0.7707	0.7453	0.7025	0.8219	not_sas_specific	not_sas_specific
2	21189976	chr2:21189976:T:G	T	G	0.0789194	0.0129655	19949	Non_HDL_cholesterol	1.15125e-09	NA	rs148158121	G	intergenic_variant	TDRD15	0.840731	0.7066	0.5649	0.8934	0.7698	0.6324	0.993	0.7342	0.7707	0.7453	0.7025	0.8219	not_sas_specific	not_sas_specific
2	21189976	chr2:21189976:T:G	T	G	0.0927126	0.0102052	32762	Total_cholesterol	1.03872e-19	NA	rs148158121	G	intergenic_variant	TDRD15	0.841478	0.7066	0.5649	0.8934	0.7698	0.6324	0.993	0.7342	0.7707	0.7453	0.7025	0.8219	not_sas_specific	not_sas_specific
11	116694339	chr11:116694339:T:C	T	C	0.101667	0.00816202	29818	Triglycerides	1.29509e-35	NA	rs1784118	C	intergenic_variant	BUD13	0.679247	0.7064	0.8884	0.6941	0.7621	0.601	0.747	0.6477	0.7166	0.597	0.6967	0.6746	not_sas_specific	not_sas_specific
6	31383745	chr6:31383745:A:C	A	C	-0.0538945	0.00800758	38159	Monocytes	1.69161e-11	NA	rs3020582	C	upstream_gene_variant	MICA	0.77854	0.7062	0.6627	0.7626	0.7972	0.8215	0.8243	0.7444	0.793	0.6835	0.7385	0.7882	not_sas_specific	not_sas_specific
2	21183599	chr2:21183599:T:C	T	C	0.0955452	0.010764	29052	LDL-C	6.90876e-19	NA	rs484268	C	intergenic_variant	TDRD15	0.840459	0.7061	0.5596	0.8936	0.7698	0.6334	0.9931	0.7385	0.7722	0.7466	0.7005	0.8235	not_sas_specific	not_sas_specific
2	21183696	chr2:21183696:C:A	C	A	0.0955513	0.010764	29052	LDL-C	6.87385e-19	NA	rs484399	A	intergenic_variant	TDRD15	0.84046	0.7061	0.5596	0.8936	0.7697	0.6339	0.993	0.7386	0.7722	0.7467	0.7001	0.8234	not_sas_specific	not_sas_specific
2	21183599	chr2:21183599:T:C	T	C	0.0791497	0.012967	19949	Non_HDL_cholesterol	1.03476e-09	NA	rs484268	C	intergenic_variant	TDRD15	0.84085	0.7061	0.5596	0.8936	0.7698	0.6334	0.9931	0.7385	0.7722	0.7466	0.7005	0.8235	not_sas_specific	not_sas_specific
2	21183696	chr2:21183696:C:A	C	A	0.0791496	0.0129669	19949	Non_HDL_cholesterol	1.03467e-09	NA	rs484399	A	intergenic_variant	TDRD15	0.840849	0.7061	0.5596	0.8936	0.7697	0.6339	0.993	0.7386	0.7722	0.7467	0.7001	0.8234	not_sas_specific	not_sas_specific
2	21183599	chr2:21183599:T:C	T	C	0.092589	0.0102039	32762	Total_cholesterol	1.14815e-19	NA	rs484268	C	intergenic_variant	TDRD15	0.841501	0.7061	0.5596	0.8936	0.7698	0.6334	0.9931	0.7385	0.7722	0.7466	0.7005	0.8235	not_sas_specific	not_sas_specific
2	21183696	chr2:21183696:C:A	C	A	0.0925901	0.0102039	32762	Total_cholesterol	1.14736e-19	NA	rs484399	A	intergenic_variant	TDRD15	0.841502	0.7061	0.5596	0.8936	0.7697	0.6339	0.993	0.7386	0.7722	0.7467	0.7001	0.8234	not_sas_specific	not_sas_specific
2	21181093	chr2:21181093:G:A	G	A	0.0989848	0.0107907	29052	LDL-C	4.5941e-20	NA	rs473770	A	intergenic_variant	TDRD15	0.840737	0.706	0.559	0.8936	0.7702	0.6328	0.9931	0.7385	0.7722	0.7467	0.7001	0.8245	not_sas_specific	not_sas_specific
2	21182108	chr2:21182108:A:G	A	G	0.0990994	0.0107908	29052	LDL-C	4.16486e-20	NA	rs538862	G	intergenic_variant	TDRD15	0.84067	0.706	0.5589	0.8936	0.7697	0.6336	0.9931	0.739	0.7722	0.7467	0.6992	0.8239	not_sas_specific	not_sas_specific
2	21181093	chr2:21181093:G:A	G	A	0.0835712	0.0129806	19949	Non_HDL_cholesterol	1.20943e-10	NA	rs473770	A	intergenic_variant	TDRD15	0.840925	0.706	0.559	0.8936	0.7702	0.6328	0.9931	0.7385	0.7722	0.7467	0.7001	0.8245	not_sas_specific	not_sas_specific
2	21182108	chr2:21182108:A:G	A	G	0.0839066	0.0129809	19949	Non_HDL_cholesterol	1.02068e-10	NA	rs538862	G	intergenic_variant	TDRD15	0.840841	0.706	0.5589	0.8936	0.7697	0.6336	0.9931	0.739	0.7722	0.7467	0.6992	0.8239	not_sas_specific	not_sas_specific
2	21181093	chr2:21181093:G:A	G	A	0.0970053	0.0102262	32762	Total_cholesterol	2.40104e-21	NA	rs473770	A	intergenic_variant	TDRD15	0.8418	0.706	0.559	0.8936	0.7702	0.6328	0.9931	0.7385	0.7722	0.7467	0.7001	0.8245	not_sas_specific	not_sas_specific
2	21182108	chr2:21182108:A:G	A	G	0.0971722	0.0102263	32762	Total_cholesterol	2.05542e-21	NA	rs538862	G	intergenic_variant	TDRD15	0.841738	0.706	0.5589	0.8936	0.7697	0.6336	0.9931	0.739	0.7722	0.7467	0.6992	0.8239	not_sas_specific	not_sas_specific
11	116700252	chr11:116700252:A:C	A	C	0.0945479	0.00918543	29818	Triglycerides	7.55962e-25	NA	rs1145194	C	intergenic_variant	BUD13	0.779844	0.706	0.8642	0.6945	0.7606	0.5981	0.7508	0.6476	0.7083	0.6039	0.691	0.7809	not_sas_specific	not_sas_specific
2	21178828	chr2:21178828:G:A	G	A	0.0987386	0.0107904	29052	LDL-C	5.65979e-20	NA	rs521755	A	intergenic_variant	TDRD15	0.840654	0.7059	0.5593	0.8934	0.7702	0.6331	0.993	0.739	0.7722	0.7463	0.7009	0.8236	not_sas_specific	not_sas_specific
2	21181944	chr2:21181944:T:A	T	A	0.0990363	0.0107905	29052	LDL-C	4.38733e-20	NA	rs537810	A	intergenic_variant	TDRD15	0.840713	0.7059	0.559	0.8945	0.7699	0.6331	0.9931	0.7387	0.7722	0.7465	0.6995	0.8235	not_sas_specific	not_sas_specific
2	21178828	chr2:21178828:G:A	G	A	0.0834305	0.01298	19949	Non_HDL_cholesterol	1.29613e-10	NA	rs521755	A	intergenic_variant	TDRD15	0.840853	0.7059	0.5593	0.8934	0.7702	0.6331	0.993	0.739	0.7722	0.7463	0.7009	0.8236	not_sas_specific	not_sas_specific
2	21181944	chr2:21181944:T:A	T	A	0.0837162	0.0129804	19949	Non_HDL_cholesterol	1.12256e-10	NA	rs537810	A	intergenic_variant	TDRD15	0.840897	0.7059	0.559	0.8945	0.7699	0.6331	0.9931	0.7387	0.7722	0.7465	0.6995	0.8235	not_sas_specific	not_sas_specific
2	21178828	chr2:21178828:G:A	G	A	0.0968725	0.010226	32762	Total_cholesterol	2.71581e-21	NA	rs521755	A	intergenic_variant	TDRD15	0.841717	0.7059	0.5593	0.8934	0.7702	0.6331	0.993	0.739	0.7722	0.7463	0.7009	0.8236	not_sas_specific	not_sas_specific
2	21181944	chr2:21181944:T:A	T	A	0.0970836	0.010226	32762	Total_cholesterol	2.22792e-21	NA	rs537810	A	intergenic_variant	TDRD15	0.841775	0.7059	0.559	0.8945	0.7699	0.6331	0.9931	0.7387	0.7722	0.7465	0.6995	0.8235	not_sas_specific	not_sas_specific
2	21181526	chr2:21181526:A:G	A	G	0.0990501	0.0107905	29052	LDL-C	4.33711e-20	NA	rs499560	G	intergenic_variant	TDRD15	0.840721	0.7058	0.5589	0.8934	0.7696	0.6325	0.9931	0.7389	0.7722	0.7465	0.7	0.8241	not_sas_specific	not_sas_specific
2	21181526	chr2:21181526:A:G	A	G	0.0837247	0.0129804	19949	Non_HDL_cholesterol	1.11784e-10	NA	rs499560	G	intergenic_variant	TDRD15	0.840904	0.7058	0.5589	0.8934	0.7696	0.6325	0.9931	0.7389	0.7722	0.7465	0.7	0.8241	not_sas_specific	not_sas_specific
2	21181526	chr2:21181526:A:G	A	G	0.0970945	0.010226	32762	Total_cholesterol	2.20597e-21	NA	rs499560	G	intergenic_variant	TDRD15	0.841783	0.7058	0.5589	0.8934	0.7696	0.6325	0.9931	0.7389	0.7722	0.7465	0.7	0.8241	not_sas_specific	not_sas_specific
2	21181596	chr2:21181596:T:A	T	A	0.0990301	0.0107908	29052	LDL-C	4.42079e-20	NA	rs499757	A	intergenic_variant	TDRD15	0.840724	0.7057	0.5588	0.8936	0.7701	0.6326	0.9931	0.7375	0.7722	0.7464	0.6998	0.824	not_sas_specific	not_sas_specific
2	21181596	chr2:21181596:T:A	T	A	0.0836896	0.0129807	19949	Non_HDL_cholesterol	1.13923e-10	NA	rs499757	A	intergenic_variant	TDRD15	0.840906	0.7057	0.5588	0.8936	0.7701	0.6326	0.9931	0.7375	0.7722	0.7464	0.6998	0.824	not_sas_specific	not_sas_specific
2	21181596	chr2:21181596:T:A	T	A	0.0970744	0.0102262	32762	Total_cholesterol	2.25165e-21	NA	rs499757	A	intergenic_variant	TDRD15	0.841785	0.7057	0.5588	0.8936	0.7701	0.6326	0.9931	0.7375	0.7722	0.7464	0.6998	0.824	not_sas_specific	not_sas_specific
2	21178929	chr2:21178929:G:A	G	A	0.0989075	0.0107919	29052	LDL-C	4.95564e-20	NA	rs522661	A	intergenic_variant	TDRD15	0.840743	0.7053	0.5584	0.8932	0.7694	0.6328	0.993	0.7366	0.7722	0.746	0.701	0.8243	not_sas_specific	not_sas_specific
2	21178929	chr2:21178929:G:A	G	A	0.0834589	0.0129819	19949	Non_HDL_cholesterol	1.28538e-10	NA	rs522661	A	intergenic_variant	TDRD15	0.840923	0.7053	0.5584	0.8932	0.7694	0.6328	0.993	0.7366	0.7722	0.746	0.701	0.8243	not_sas_specific	not_sas_specific
2	21178929	chr2:21178929:G:A	G	A	0.0969464	0.0102273	32762	Total_cholesterol	2.56389e-21	NA	rs522661	A	intergenic_variant	TDRD15	0.841805	0.7053	0.5584	0.8932	0.7694	0.6328	0.993	0.7366	0.7722	0.746	0.701	0.8243	not_sas_specific	not_sas_specific
11	4653928	chr11:4653928:G:A	G	A	0.0559604	0.00738632	38154	MCH	3.55795e-14	NA	rs721758	A	3_prime_UTR_variant	OR51E1	0.698734	0.7044	0.4599	0.8143	0.6647	0.7797	0.3812	0.81	0.7038	0.8634	0.7105	0.7162	not_sas_specific	not_sas_specific
11	4653928	chr11:4653928:G:A	G	A	0.0578247	0.0075783	38162	MCV	2.34207e-14	NA	rs721758	A	3_prime_UTR_variant	OR51E1	0.698732	0.7044	0.4599	0.8143	0.6647	0.7797	0.3812	0.81	0.7038	0.8634	0.7105	0.7162	not_sas_specific	not_sas_specific
6	24476325	chr6:24476325:G:A	G	A	0.0485569	0.00708022	36814	ALP	6.9775e-12	NA	rs760904	A	intron_variant	GPLD1	0.59305	0.7043	0.6274	0.744	0.5881	0.793	0.478	0.6815	0.6994	0.8	0.6852	0.6124	not_sas_specific	not_sas_specific
11	116693846	chr11:116693846:T:C	T	C	0.0963157	0.00802025	29818	Triglycerides	3.18493e-33	NA	rs1787698	C	intergenic_variant	BUD13	0.661484	0.7043	0.8879	0.6952	0.7611	0.6	0.7479	0.6423	0.712	0.5953	0.6927	0.6553	not_sas_specific	not_sas_specific
6	33763886	chr6:33763886:G:A	G	A	0.079645	0.0118086	30364	Phosphate	1.53391e-11	NA	rs943465	A	intergenic_variant	LEMD2	0.877544	0.7042	0.4575	0.7593	0.7893	0.7656	0.9487	0.8529	0.769	0.7764	0.6986	0.884	not_sas_specific	not_sas_specific
6	33763886	chr6:33763886:G:A	G	A	0.0617979	0.0101506	38164	Platelets	1.14267e-09	NA	rs943465	A	intergenic_variant	LEMD2	0.87688	0.7042	0.4575	0.7593	0.7893	0.7656	0.9487	0.8529	0.769	0.7764	0.6986	0.884	not_sas_specific	not_sas_specific
11	116693837	chr11:116693837:G:A	G	A	0.0945792	0.0080069	29818	Triglycerides	3.3752e-32	NA	rs1787699	A	intergenic_variant	BUD13	0.658441	0.7041	0.8879	0.6952	0.7607	0.6003	0.7486	0.6422	0.712	0.5953	0.6934	0.6512	not_sas_specific	not_sas_specific
17	1736164	chr17:1736164:G:A	G	A	-0.0524425	0.00764973	37074	Albumin	7.10722e-12	NA	rs11549259	G	synonymous_variant	SERPINF2	0.227788	0.7039	0.6235	0.8136	0.6907	0.6624	0.8527	0.7386	0.6266	0.7362	0.6914	0.7617	not_sas_specific	not_sas_specific
16	56972917	chr16:56972917:T:A	T	A	0.172887	0.00844881	31767	HDL-C	4.61636e-93	NA	rs289713	A	intron_variant	CETP	0.774926	0.7034	0.4833	0.886	0.6765	0.8424	0.747	0.8086	0.8038	0.8085	0.7126	0.7662	not_sas_specific	not_sas_specific
8	58464798	chr8:58464798:G:A	G	A	-0.0502709	0.00819734	29052	LDL-C	8.6459e-10	NA	rs6471717	A	intergenic_variant	CYP7A1	0.644576	0.7026	0.7796	0.6458	0.7638	0.6929	0.7808	0.6033	0.7278	0.6544	0.7011	0.6755	not_sas_specific	not_sas_specific
8	58464798	chr8:58464798:G:A	G	A	-0.0539624	0.00773783	32762	Total_cholesterol	3.0839e-12	NA	rs6471717	A	intergenic_variant	CYP7A1	0.644946	0.7026	0.7796	0.6458	0.7638	0.6929	0.7808	0.6033	0.7278	0.6544	0.7011	0.6755	not_sas_specific	not_sas_specific
6	33487797	chr6:33487797:C:G	C	G	-0.0534414	0.00686126	38164	Platelets	6.76083e-15	NA	rs9469434	G	intergenic_variant	ZBTB9	0.614553	0.7025	0.7817	0.7758	0.6706	0.7298	0.715	0.4828	0.7848	0.6949	0.7361	0.6375	not_sas_specific	not_sas_specific
15	88523624	chr15:88523624:A:G	A	G	0.100906	0.00932666	35782	TSH	2.79447e-27	NA	rs7402826	G	intron_variant	DET1	0.797782	0.7022	0.8061	0.6835	0.662	0.6956	0.7472	0.6384	0.6677	0.6483	0.6571	0.8199	not_sas_specific	not_sas_specific
3	123132414	chr3:123132414:T:C	T	C	-0.0437836	0.0070806	38164	Platelets	6.26556e-10	NA	rs2589602	C	intron_variant	PDIA5	0.642209	0.7019	0.5333	0.8275	0.7314	0.7563	0.5214	0.7865	0.75	0.7972	0.7138	0.6488	not_sas_specific	not_sas_specific
1	65694105	chr1:65694105:C:A	C	A	0.0580608	0.00922531	24955	CRP	3.10099e-10	NA	rs6699885	A	intergenic_variant	PDE4B	0.622341	0.7011	0.603	0.9068	0.7216	0.8433	0.2207	0.6315	0.8929	0.7932	0.7402	0.6646	not_sas_specific	not_sas_specific
1	65694392	chr1:65694392:T:A	T	A	0.0580911	0.00922598	24955	CRP	3.04502e-10	NA	rs6664534	A	intergenic_variant	PDE4B	0.622381	0.7009	0.6036	0.9062	0.7216	0.8432	0.2214	0.6309	0.8917	0.7931	0.7404	0.6655	not_sas_specific	not_sas_specific
2	21192891	chr2:21192891:G:A	G	A	0.115906	0.0112566	29052	LDL-C	7.28786e-25	NA	rs569014	A	intergenic_variant	TDRD15	0.857185	0.7008	0.4302	0.9024	0.7864	0.6996	0.9936	0.7633	0.7943	0.7998	0.7108	0.8461	not_sas_specific	not_sas_specific
2	21192891	chr2:21192891:G:A	G	A	0.0944066	0.0135814	19949	Non_HDL_cholesterol	3.62326e-12	NA	rs569014	A	intergenic_variant	TDRD15	0.857921	0.7008	0.4302	0.9024	0.7864	0.6996	0.9936	0.7633	0.7943	0.7998	0.7108	0.8461	not_sas_specific	not_sas_specific
2	21192891	chr2:21192891:G:A	G	A	0.108342	0.0106714	32762	Total_cholesterol	3.22849e-24	NA	rs569014	A	intergenic_variant	TDRD15	0.858038	0.7008	0.4302	0.9024	0.7864	0.6996	0.9936	0.7633	0.7943	0.7998	0.7108	0.8461	not_sas_specific	not_sas_specific
8	20073682	chr8:20073682:T:C	T	C	0.0748104	0.00700631	31767	HDL-C	1.29599e-26	NA	rs11984910	C	intergenic_variant	SLC18A1	0.498543	0.7007	0.8994	0.7708	0.6228	0.7356	0.3488	0.6253	0.7468	0.6463	0.6941	0.5122	not_sas_specific	not_sas_specific
2	21080744	chr2:21080744:C:T	C	T	0.130658	0.0116497	29052	LDL-C	3.41743e-29	NA	rs568938	T	intergenic_variant	APOB	0.870391	0.7007	0.4237	0.9022	0.7885	0.6908	0.9936	0.7719	0.8133	0.8015	0.711	0.8624	not_sas_specific	not_sas_specific
9	111206323	chr9:111206323:A:G	A	G	-0.0428861	0.00686572	38159	Monocytes	4.19972e-10	NA	rs6477814	G	intron_variant	OR2K2	0.542752	0.7007	0.8089	0.6634	0.555	0.6729	0.2451	0.6817	0.6234	0.7183	0.6976	0.5487	not_sas_specific	not_sas_specific
2	21080744	chr2:21080744:C:T	C	T	0.111068	0.0140663	19949	Non_HDL_cholesterol	2.87939e-15	NA	rs568938	T	intergenic_variant	APOB	0.871458	0.7007	0.4237	0.9022	0.7885	0.6908	0.9936	0.7719	0.8133	0.8015	0.711	0.8624	not_sas_specific	not_sas_specific
2	21080744	chr2:21080744:C:T	C	T	0.124693	0.0110563	32762	Total_cholesterol	1.685e-29	NA	rs568938	T	intergenic_variant	APOB	0.871713	0.7007	0.4237	0.9022	0.7885	0.6908	0.9936	0.7719	0.8133	0.8015	0.711	0.8624	not_sas_specific	not_sas_specific
8	20073682	chr8:20073682:T:C	T	C	-0.0782207	0.00752087	29818	Triglycerides	2.46661e-25	NA	rs11984910	C	intergenic_variant	SLC18A1	0.498991	0.7007	0.8994	0.7708	0.6228	0.7356	0.3488	0.6253	0.7468	0.6463	0.6941	0.5122	not_sas_specific	not_sas_specific
12	120946692	chr12:120946692:T:C	T	C	0.0947208	0.00890563	24955	CRP	2.02488e-26	NA	rs11065358	C	intron_variant	HNF1A	0.583761	0.7001	0.887	0.4956	0.6493	0.542	0.5498	0.5581	0.4808	0.6511	0.681	0.5847	not_sas_specific	not_sas_specific
12	120946692	chr12:120946692:T:C	T	C	0.0722405	0.0112697	14883	GGT	1.45355e-10	NA	rs11065358	C	intron_variant	HNF1A	0.577005	0.7001	0.887	0.4956	0.6493	0.542	0.5498	0.5581	0.4808	0.6511	0.681	0.5847	not_sas_specific	not_sas_specific
17	40062551	chr17:40062551:A:G	A	G	-0.0849824	0.0068568	38163	Neutrophils	2.82033e-35	NA	rs7502233	A	splice_donor_region_variant	THRA	0.429867	0.7001	0.8126	0.7154	0.6276	0.5899	0.6767	0.7136	0.5475	0.664	0.6788	0.5654	not_sas_specific	not_sas_specific
17	40062551	chr17:40062551:A:G	A	G	-0.0679188	0.00695014	38171	WBC	1.48081e-22	NA	rs7502233	A	splice_donor_region_variant	THRA	0.429881	0.7001	0.8126	0.7154	0.6276	0.5899	0.6767	0.7136	0.5475	0.664	0.6788	0.5654	not_sas_specific	not_sas_specific
12	120954538	chr12:120954538:C:T	C	T	0.0961266	0.00888578	24955	CRP	2.82813e-27	NA	rs1732391	T	intron_variant	HNF1A	0.583803	0.6999	0.8787	0.4967	0.6513	0.5481	0.553	0.5629	0.5132	0.6532	0.6829	0.5923	not_sas_specific	not_sas_specific
12	120954538	chr12:120954538:C:T	C	T	0.0740812	0.0112404	14883	GGT	4.38127e-11	NA	rs1732391	T	intron_variant	HNF1A	0.577204	0.6999	0.8787	0.4967	0.6513	0.5481	0.553	0.5629	0.5132	0.6532	0.6829	0.5923	not_sas_specific	not_sas_specific
12	120952275	chr12:120952275:A:G	A	G	0.0961127	0.00889349	24955	CRP	3.1864e-27	NA	rs2701194	G	intron_variant	HNF1A	0.58357	0.6996	0.8894	0.4956	0.6487	0.5416	0.533	0.557	0.4873	0.6503	0.6769	0.5893	not_sas_specific	not_sas_specific
12	120952275	chr12:120952275:A:G	A	G	0.0739544	0.0112475	14883	GGT	4.85848e-11	NA	rs2701194	G	intron_variant	HNF1A	0.57702	0.6996	0.8894	0.4956	0.6487	0.5416	0.533	0.557	0.4873	0.6503	0.6769	0.5893	not_sas_specific	not_sas_specific
3	42808326	chr3:42808326:C:T	C	T	-0.0510284	0.00721207	38159	Monocytes	1.49005e-12	NA	rs6779561	C	intron_variant	ACKR2	0.311198	0.6993	0.7089	0.784	0.5834	0.7538	0.2871	0.758	0.7468	0.7385	0.68	0.6967	not_sas_specific	not_sas_specific
12	21183015	chr12:21183015:A:G	A	G	-0.0540652	0.00872232	36629	Bilirubin	5.70086e-10	NA	rs2417961	G	intron_variant	SLCO1B1	0.881949	0.6989	0.5459	0.8114	0.763	0.7663	0.5147	0.6602	0.7152	0.7788	0.7047	0.8907	not_sas_specific	not_sas_specific
8	58470156	chr8:58470156:A:G	A	G	-0.0501569	0.00818778	29052	LDL-C	9.02173e-10	NA	rs7005978	G	intergenic_variant	CYP7A1	0.643955	0.6988	0.7665	0.6469	0.7629	0.6921	0.7807	0.6029	0.7342	0.6546	0.696	0.674	not_sas_specific	not_sas_specific
6	29865142	chr6:29865142:A:G	A	G	-0.0481697	0.00746223	38158	Lymphocytes	1.08128e-10	NA	rs2975031	G	intron_variant	HLA-G	0.689095	0.6988	0.7305	0.7346	0.7052	0.5952	0.8074	0.6027	0.6899	0.6903	0.6841	0.6919	not_sas_specific	not_sas_specific
8	58470156	chr8:58470156:A:G	A	G	-0.0542921	0.00772917	32762	Total_cholesterol	2.1513e-12	NA	rs7005978	G	intergenic_variant	CYP7A1	0.644368	0.6988	0.7665	0.6469	0.7629	0.6921	0.7807	0.6029	0.7342	0.6546	0.696	0.674	not_sas_specific	not_sas_specific
2	21065354	chr2:21065354:G:A	G	A	0.118401	0.0111374	29052	LDL-C	2.14042e-26	NA	rs563290	A	intergenic_variant	APOB	0.852752	0.6986	0.3828	0.9066	0.7906	0.6928	0.9936	0.8135	0.8165	0.8155	0.7122	0.847	not_sas_specific	not_sas_specific
2	21065354	chr2:21065354:G:A	G	A	0.0996934	0.0134349	19949	Non_HDL_cholesterol	1.16708e-13	NA	rs563290	A	intergenic_variant	APOB	0.853907	0.6986	0.3828	0.9066	0.7906	0.6928	0.9936	0.8135	0.8165	0.8155	0.7122	0.847	not_sas_specific	not_sas_specific
2	21065354	chr2:21065354:G:A	G	A	0.112187	0.0105538	32762	Total_cholesterol	2.15924e-26	NA	rs563290	A	intergenic_variant	APOB	0.853942	0.6986	0.3828	0.9066	0.7906	0.6928	0.9936	0.8135	0.8165	0.8155	0.7122	0.847	not_sas_specific	not_sas_specific
17	40075600	chr17:40075600:C:T	C	T	0.0584876	0.00728581	38163	Neutrophils	9.94031e-16	NA	rs939348	C	intron_variant	THRA	0.31503	0.6985	0.7113	0.6824	0.7097	0.738	0.3811	0.6388	0.712	0.7197	0.71	0.696	not_sas_specific	not_sas_specific
17	40075600	chr17:40075600:C:T	C	T	0.0465843	0.00738512	38171	WBC	2.82918e-10	NA	rs939348	C	intron_variant	THRA	0.315069	0.6985	0.7113	0.6824	0.7097	0.738	0.3811	0.6388	0.712	0.7197	0.71	0.696	not_sas_specific	not_sas_specific
12	21183223	chr12:21183223:C:T	C	T	-0.054647	0.00872047	36629	Bilirubin	3.69207e-10	NA	rs2417965	T	intron_variant	SLCO1B1	0.881967	0.6983	0.5447	0.8114	0.7626	0.7658	0.5139	0.6593	0.7179	0.7787	0.7027	0.8902	not_sas_specific	not_sas_specific
2	21092792	chr2:21092792:C:T	C	T	0.113342	0.0109728	29052	LDL-C	5.19039e-25	NA	rs503105	T	downstream_gene_variant	TDRD15	0.846896	0.6983	0.4267	0.9024	0.7737	0.6931	0.8986	0.7843	0.8101	0.8045	0.7055	0.8425	not_sas_specific	not_sas_specific
2	21092792	chr2:21092792:C:T	C	T	0.0854265	0.0132389	19949	Non_HDL_cholesterol	1.09896e-10	NA	rs503105	T	downstream_gene_variant	TDRD15	0.847282	0.6983	0.4267	0.9024	0.7737	0.6931	0.8986	0.7843	0.8101	0.8045	0.7055	0.8425	not_sas_specific	not_sas_specific
2	21092792	chr2:21092792:C:T	C	T	0.103729	0.0103831	32762	Total_cholesterol	1.68422e-23	NA	rs503105	T	downstream_gene_variant	TDRD15	0.847496	0.6983	0.4267	0.9024	0.7737	0.6931	0.8986	0.7843	0.8101	0.8045	0.7055	0.8425	not_sas_specific	not_sas_specific
12	21182815	chr12:21182815:G:C	G	C	-0.0542995	0.00872236	36629	Bilirubin	4.80563e-10	NA	rs1564366	C	intron_variant	SLCO1B1	0.882	0.6982	0.5429	0.811	0.7629	0.7659	0.5137	0.6605	0.7152	0.7789	0.7039	0.8901	not_sas_specific	not_sas_specific
8	18405332	chr8:18405332:C:T	C	T	-0.0497306	0.00793425	29818	Triglycerides	3.66083e-10	NA	rs1495746	T	downstream_gene_variant	NAT2	0.67342	0.698	0.7445	0.6787	0.5762	0.8005	0.2926	0.6927	0.7342	0.7234	0.7025	0.7007	not_sas_specific	not_sas_specific
11	116830819	chr11:116830819:C:T	C	T	0.0884542	0.00929	19949	Non_HDL_cholesterol	1.70805e-21	NA	rs4520	C	synonymous_variant	APOC3	0.469798	0.6979	0.7351	0.8363	0.6007	0.702	0.4113	0.6258	0.6561	0.7393	0.6852	0.5444	not_sas_specific	not_sas_specific
11	116830819	chr11:116830819:C:T	C	T	0.0719526	0.00728966	32762	Total_cholesterol	5.58856e-23	NA	rs4520	C	synonymous_variant	APOC3	0.47462	0.6979	0.7351	0.8363	0.6007	0.702	0.4113	0.6258	0.6561	0.7393	0.6852	0.5444	not_sas_specific	not_sas_specific
8	18405213	chr8:18405213:T:G	T	G	-0.0496402	0.00791881	29818	Triglycerides	3.642e-10	NA	rs1495745	G	downstream_gene_variant	NAT2	0.671378	0.6979	0.7443	0.6787	0.5761	0.8005	0.2931	0.6922	0.7342	0.7235	0.7019	0.6972	not_sas_specific	not_sas_specific
11	116830819	chr11:116830819:C:T	C	T	0.145543	0.00750064	29818	Triglycerides	7.12525e-84	NA	rs4520	C	synonymous_variant	APOC3	0.473204	0.6979	0.7351	0.8363	0.6007	0.702	0.4113	0.6258	0.6561	0.7393	0.6852	0.5444	not_sas_specific	not_sas_specific
12	120960072	chr12:120960072:A:G	A	G	0.0955733	0.00881552	24955	CRP	2.18877e-27	NA	rs6489786	G	intron_variant	HNF1A	0.581112	0.6973	0.8777	0.4923	0.6491	0.5467	0.5527	0.5576	0.4905	0.651	0.6767	0.5852	not_sas_specific	not_sas_specific
12	120960072	chr12:120960072:A:G	A	G	0.0731311	0.0111384	14883	GGT	5.17845e-11	NA	rs6489786	G	intron_variant	HNF1A	0.57508	0.6973	0.8777	0.4923	0.6491	0.5467	0.5527	0.5576	0.4905	0.651	0.6767	0.5852	not_sas_specific	not_sas_specific
11	116667972	chr11:116667972:A:G	A	G	0.0674259	0.00789766	29818	Triglycerides	1.37214e-17	NA	rs1784128	G	intergenic_variant	BUD13	0.630276	0.6971	0.8932	0.5824	0.6835	0.587	0.6409	0.6756	0.6646	0.6009	0.6766	0.6333	not_sas_specific	not_sas_specific
2	21186676	chr2:21186676:G:A	G	A	0.0960234	0.0105629	29052	LDL-C	9.85145e-20	NA	rs312939	A	intergenic_variant	TDRD15	0.83053	0.6968	0.5337	0.8954	0.7659	0.6316	0.9509	0.739	0.7722	0.7462	0.6972	0.8167	not_sas_specific	not_sas_specific
2	21186676	chr2:21186676:G:A	G	A	0.0909332	0.0100088	32762	Total_cholesterol	1.03348e-19	NA	rs312939	A	intergenic_variant	TDRD15	0.831415	0.6968	0.5337	0.8954	0.7659	0.6316	0.9509	0.739	0.7722	0.7462	0.6972	0.8167	not_sas_specific	not_sas_specific
17	59700978	chr17:59700978:C:A	C	A	-0.059243	0.00944576	38159	Monocytes	3.5664e-10	NA	rs10853015	C	5_prime_UTR_variant	PTRH2	0.146165	0.6961	0.5781	0.685	0.6612	0.7244	0.8278	0.7279	0.5696	0.7495	0.6758	0.8531	not_sas_specific	not_sas_specific
15	88523419	chr15:88523419:A:C	A	C	0.0938013	0.00902801	35782	TSH	2.75233e-25	NA	rs11857119	C	intron_variant	DET1	0.781404	0.6961	0.7851	0.6807	0.6598	0.6957	0.747	0.6427	0.6677	0.6487	0.6529	0.8	not_sas_specific	not_sas_specific
11	116704101	chr11:116704101:T:C	T	C	0.095222	0.00915655	29818	Triglycerides	2.49689e-25	NA	rs1240781	C	intergenic_variant	BUD13	0.779025	0.6961	0.8389	0.6971	0.7571	0.5995	0.752	0.647	0.7025	0.5983	0.682	0.7783	not_sas_specific	not_sas_specific
15	88522666	chr15:88522666:A:G	A	G	0.0938777	0.00903487	35782	TSH	2.73653e-25	NA	rs6496493	G	intron_variant	DET1	0.78169	0.696	0.7872	0.6857	0.6594	0.6962	0.7465	0.6365	0.6677	0.6484	0.6517	0.7998	not_sas_specific	not_sas_specific
11	116667498	chr11:116667498:T:G	T	G	0.0661306	0.00791076	29818	Triglycerides	6.29506e-17	NA	rs1784126	G	intergenic_variant	BUD13	0.631847	0.696	0.893	0.5833	0.683	0.5862	0.6407	0.6743	0.6646	0.5986	0.6757	0.6369	not_sas_specific	not_sas_specific
11	116667859	chr11:116667859:A:G	A	G	0.0674049	0.00789734	29818	Triglycerides	1.39991e-17	NA	rs1784127	G	intergenic_variant	BUD13	0.630247	0.6959	0.893	0.5815	0.6829	0.5858	0.64	0.6749	0.6646	0.5986	0.6755	0.6346	not_sas_specific	not_sas_specific
15	88524079	chr15:88524079:T:C	T	C	0.0939689	0.00902862	35782	TSH	2.28192e-25	NA	rs7178012	C	intron_variant	DET1	0.781389	0.6958	0.7854	0.68	0.6623	0.6958	0.7501	0.643	0.6688	0.6484	0.6494	0.801	not_sas_specific	not_sas_specific
12	120960851	chr12:120960851:A:C	A	C	0.0955449	0.00880599	24955	CRP	1.9948e-27	NA	rs7954039	C	intron_variant	HNF1A	0.58018	0.6957	0.877	0.4813	0.648	0.5448	0.5396	0.5538	0.4905	0.6501	0.6756	0.5835	not_sas_specific	not_sas_specific
12	120960851	chr12:120960851:A:C	A	C	0.0727155	0.0111308	14883	GGT	6.45357e-11	NA	rs7954039	C	intron_variant	HNF1A	0.574398	0.6957	0.877	0.4813	0.648	0.5448	0.5396	0.5538	0.4905	0.6501	0.6756	0.5835	not_sas_specific	not_sas_specific
8	58427544	chr8:58427544:A:C	A	C	-0.0505437	0.00776182	32762	Total_cholesterol	7.42335e-11	NA	rs1529367	C	intron_variant	UBXN2B	0.65405	0.6957	0.7556	0.6009	0.7547	0.6823	0.7881	0.6011	0.6804	0.6568	0.6979	0.6791	not_sas_specific	not_sas_specific
3	56825396	chr3:56825396:T:C	T	C	0.0677306	0.00668502	38164	Platelets	3.99669e-24	NA	rs10866003	C	intron_variant	ARHGEF3	0.519233	0.6956	0.7079	0.6396	0.7016	0.6167	0.6766	0.7511	0.6456	0.6975	0.6791	0.522	not_sas_specific	not_sas_specific
9	111184421	chr9:111184421:T:A	T	A	-0.0419966	0.00676052	38159	Monocytes	5.23034e-10	NA	rs10980816	A	intron_variant	OR2K2	0.553015	0.6952	0.788	0.6615	0.5531	0.6772	0.2176	0.6757	0.6258	0.7217	0.6929	0.5587	not_sas_specific	not_sas_specific
15	88503758	chr15:88503758:A:G	A	G	0.0945778	0.00958423	35782	TSH	5.72664e-23	NA	rs6496490	G	non_coding_transcript_exon_variant	DET1	0.813836	0.6951	0.7753	0.6879	0.6606	0.6935	0.7449	0.6399	0.6709	0.6503	0.6536	0.8383	not_sas_specific	not_sas_specific
15	88506259	chr15:88506259:T:C	T	C	0.09658	0.00960141	35782	TSH	8.39073e-24	NA	rs2278596	C	intron_variant	DET1	0.814161	0.6951	0.7753	0.6864	0.6604	0.6939	0.745	0.6393	0.6741	0.6503	0.6525	0.8398	not_sas_specific	not_sas_specific
8	58420135	chr8:58420135:G:A	G	A	-0.0505035	0.00775606	32762	Total_cholesterol	7.44046e-11	NA	rs6982486	A	intron_variant	UBXN2B	0.653852	0.6951	0.7539	0.6009	0.7545	0.6827	0.7887	0.6014	0.6804	0.6566	0.6968	0.6787	not_sas_specific	not_sas_specific
15	88503664	chr15:88503664:T:C	T	C	0.0943441	0.00957482	35782	TSH	6.62979e-23	NA	rs6496489	C	non_coding_transcript_exon_variant	DET1	0.813196	0.695	0.7751	0.685	0.6603	0.6937	0.7441	0.6403	0.6709	0.6502	0.6526	0.8387	not_sas_specific	not_sas_specific
15	88504107	chr15:88504107:T:C	T	C	0.094483	0.00958372	35782	TSH	6.28637e-23	NA	rs7163110	C	non_coding_transcript_exon_variant	DET1	0.813742	0.6949	0.775	0.6861	0.6603	0.6934	0.7421	0.6399	0.6709	0.6502	0.6525	0.8382	not_sas_specific	not_sas_specific
8	58458021	chr8:58458021:T:A	T	A	-0.0515846	0.00778649	32762	Total_cholesterol	3.47536e-11	NA	rs4738680	A	intergenic_variant	UBXN2B	0.651225	0.6949	0.7499	0.6469	0.7543	0.6832	0.7817	0.6005	0.6899	0.6584	0.6968	0.6782	not_sas_specific	not_sas_specific
15	88507397	chr15:88507397:G:A	G	A	0.0972278	0.0094329	35782	TSH	6.5298e-25	NA	rs1000587	A	intron_variant	DET1	0.806647	0.6947	0.7752	0.6872	0.6607	0.6935	0.7414	0.6406	0.6741	0.6501	0.6536	0.83	not_sas_specific	not_sas_specific
8	58440975	chr8:58440975:C:T	C	T	-0.0513933	0.0077883	32762	Total_cholesterol	4.14572e-11	NA	rs13277801	T	intron_variant	UBXN2B	0.652595	0.6947	0.7514	0.6011	0.7549	0.6821	0.7879	0.6027	0.6815	0.6568	0.6961	0.6783	not_sas_specific	not_sas_specific
15	88503937	chr15:88503937:G:A	G	A	0.0946253	0.00958774	35782	TSH	5.64937e-23	NA	rs6496491	A	3_prime_UTR_variant	DET1	0.813906	0.6946	0.775	0.6864	0.6604	0.6935	0.742	0.6383	0.6688	0.6501	0.6524	0.8379	not_sas_specific	not_sas_specific
6	31160775	chr6:31160775:A:C	A	C	-0.0463745	0.00673676	38159	Monocytes	5.82774e-12	NA	rs3130934	C	non_coding_transcript_exon_variant	TCF19	0.579886	0.6942	0.792	0.6333	0.6872	0.7304	0.6364	0.5706	0.7293	0.6655	0.7054	0.5943	not_sas_specific	not_sas_specific
3	128598047	chr3:128598047:C:A	C	A	-0.0415179	0.00638152	38157	Eosinophils	7.71969e-11	NA	rs2712431	A	intergenic_variant	RPN1	0.723119	0.6941	0.6878	0.5559	0.6566	0.7212	0.8108	0.7174	0.807	0.6932	0.696	0.7038	not_sas_specific	not_sas_specific
3	128598047	chr3:128598047:C:A	C	A	0.0590783	0.00752042	38159	Monocytes	3.97466e-15	NA	rs2712431	A	intergenic_variant	RPN1	0.723132	0.6941	0.6878	0.5559	0.6566	0.7212	0.8108	0.7174	0.807	0.6932	0.696	0.7038	not_sas_specific	not_sas_specific
8	58413036	chr8:58413036:C:G	C	G	-0.0501356	0.0077389	32762	Total_cholesterol	9.27043e-11	NA	rs13263105	G	intron_variant	UBXN2B	0.654227	0.6941	0.7507	0.6009	0.7541	0.6824	0.7874	0.6005	0.6804	0.6564	0.6975	0.6796	not_sas_specific	not_sas_specific
15	88499832	chr15:88499832:T:A	T	A	0.0851376	0.00922497	35782	TSH	2.73086e-20	NA	rs11856958	A	intron_variant	MRPS11	0.796416	0.6939	0.7741	0.6864	0.659	0.6939	0.7399	0.6417	0.6709	0.6502	0.6511	0.8168	not_sas_specific	not_sas_specific
12	120950756	chr12:120950756:T:C	T	C	0.0937609	0.00886335	24955	CRP	3.74973e-26	NA	rs1696359	C	intron_variant	HNF1A	0.577451	0.6938	0.8775	0.4945	0.6436	0.5318	0.5442	0.5553	0.4841	0.6464	0.6716	0.5818	not_sas_specific	not_sas_specific
12	120950756	chr12:120950756:T:C	T	C	0.072923	0.0112237	14883	GGT	8.18088e-11	NA	rs1696359	C	intron_variant	HNF1A	0.571347	0.6938	0.8775	0.4945	0.6436	0.5318	0.5442	0.5553	0.4841	0.6464	0.6716	0.5818	not_sas_specific	not_sas_specific
2	21022457	chr2:21022457:G:T	G	T	-0.0503754	0.00694547	31767	HDL-C	4.07662e-13	NA	rs3791980	T	intron_variant	APOB	0.43375	0.6937	0.7414	0.7604	0.7335	0.7522	0.267	0.6573	0.6656	0.7078	0.7028	0.4385	not_sas_specific	not_sas_specific
2	21022457	chr2:21022457:G:T	G	T	0.0588173	0.00748563	29818	Triglycerides	3.92283e-15	NA	rs3791980	T	intron_variant	APOB	0.434452	0.6937	0.7414	0.7604	0.7335	0.7522	0.267	0.6573	0.6656	0.7078	0.7028	0.4385	not_sas_specific	not_sas_specific
15	88523049	chr15:88523049:A:T	A	T	0.0937609	0.00902751	35782	TSH	2.86748e-25	NA	rs12902405	T	intron_variant	DET1	0.781343	0.6936	0.7763	0.6842	0.6576	0.6954	0.7511	0.6424	0.672	0.649	0.6478	0.8002	not_sas_specific	not_sas_specific
15	88521928	chr15:88521928:A:C	A	C	0.0933458	0.00902397	35782	TSH	4.44529e-25	NA	rs12593276	C	intron_variant	DET1	0.781069	0.6932	0.7776	0.6858	0.6582	0.696	0.7436	0.6385	0.6752	0.6489	0.6491	0.7994	not_sas_specific	not_sas_specific
15	88502493	chr15:88502493:A:G	A	G	0.094344	0.00958556	35782	TSH	7.39946e-23	NA	rs6496487	G	non_coding_transcript_exon_variant	DET1	0.813796	0.6931	0.7691	0.6864	0.6584	0.6934	0.7435	0.6395	0.6709	0.6502	0.6493	0.8391	not_sas_specific	not_sas_specific
15	88521138	chr15:88521138:G:A	G	A	0.0937809	0.00902529	35782	TSH	2.72772e-25	NA	rs12899504	A	intron_variant	DET1	0.781264	0.6931	0.7754	0.6835	0.658	0.6957	0.7449	0.6422	0.6677	0.6487	0.6463	0.8001	not_sas_specific	not_sas_specific
15	88521393	chr15:88521393:G:A	G	A	0.0940845	0.009027	35782	TSH	1.95614e-25	NA	rs11073785	A	intron_variant	DET1	0.78128	0.6931	0.7761	0.6835	0.6577	0.6957	0.7455	0.6406	0.6677	0.6487	0.6457	0.7996	not_sas_specific	not_sas_specific
15	88515812	chr15:88515812:G:A	G	A	0.0922736	0.00897956	35782	TSH	9.04274e-25	NA	rs981313	A	intron_variant	DET1	0.779822	0.6921	0.7792	0.685	0.6578	0.6932	0.7441	0.6406	0.6677	0.6449	0.6468	0.7986	not_sas_specific	not_sas_specific
8	18402366	chr8:18402366:C:T	C	T	-0.0502318	0.00789766	29818	Triglycerides	2.01312e-10	NA	rs11780610	T	downstream_gene_variant	NAT2	0.668551	0.6921	0.743	0.6776	0.5732	0.8005	0.293	0.6807	0.7342	0.7138	0.6971	0.6981	not_sas_specific	not_sas_specific
15	88501835	chr15:88501835:G:A	G	A	0.0860466	0.0092365	35782	TSH	1.20893e-20	NA	rs8026557	A	intron_variant	MRPS11	0.79719	0.692	0.767	0.6883	0.6588	0.6939	0.7425	0.6412	0.6688	0.6503	0.6473	0.818	not_sas_specific	not_sas_specific
15	88519089	chr15:88519089:C:A	C	A	0.0934308	0.00902646	35782	TSH	4.15145e-25	NA	rs7402984	A	intron_variant	DET1	0.781437	0.6919	0.7711	0.6835	0.6568	0.6956	0.7468	0.6426	0.672	0.6488	0.6446	0.801	not_sas_specific	not_sas_specific
15	88519140	chr15:88519140:C:A	C	A	0.0935478	0.00902663	35782	TSH	3.63245e-25	NA	rs7402989	A	intron_variant	DET1	0.781418	0.6918	0.771	0.6824	0.6574	0.6956	0.7479	0.6413	0.6763	0.6487	0.644	0.8003	not_sas_specific	not_sas_specific
15	88520297	chr15:88520297:T:A	T	A	0.0935995	0.00902436	35782	TSH	3.32966e-25	NA	rs7168611	A	intron_variant	DET1	0.781334	0.6917	0.7709	0.6835	0.6572	0.6956	0.7453	0.6413	0.6677	0.6487	0.6456	0.7995	not_sas_specific	not_sas_specific
2	21076995	chr2:21076995:T:A	T	A	0.132363	0.0118021	29052	LDL-C	3.434e-29	NA	rs577584	A	intergenic_variant	APOB	0.872665	0.6915	0.3845	0.9024	0.7859	0.6918	0.989	0.7893	0.8101	0.803	0.7055	0.8641	not_sas_specific	not_sas_specific
2	21076995	chr2:21076995:T:A	T	A	0.112089	0.0142452	19949	Non_HDL_cholesterol	3.58839e-15	NA	rs577584	A	intergenic_variant	APOB	0.873598	0.6915	0.3845	0.9024	0.7859	0.6918	0.989	0.7893	0.8101	0.803	0.7055	0.8641	not_sas_specific	not_sas_specific
2	21076995	chr2:21076995:T:A	T	A	0.125591	0.0112004	32762	Total_cholesterol	3.51803e-29	NA	rs577584	A	intergenic_variant	APOB	0.873876	0.6915	0.3845	0.9024	0.7859	0.6918	0.989	0.7893	0.8101	0.803	0.7055	0.8641	not_sas_specific	not_sas_specific
17	61379228	chr17:61379228:T:C	T	C	0.047876	0.00515707	37603	creatinine	1.63908e-20	NA	rs9895661	T	non_coding_transcript_exon_variant	TBX2	0.386645	0.6915	0.5269	0.9079	0.5693	0.7565	0.4838	0.8036	0.7089	0.8172	0.6817	0.6079	not_sas_specific	not_sas_specific
2	234058895	chr2:234058895:T:A	T	A	0.0524409	0.00860961	36629	Bilirubin	1.12228e-09	NA	rs593668	A	synonymous_variant	SPP2	0.804468	0.6909	0.6149	0.7187	0.6431	0.6745	0.6165	0.797	0.7994	0.7281	0.6844	0.8169	not_sas_specific	not_sas_specific
6	31164637	chr6:31164637:G:A	G	A	-0.0437145	0.00668899	38159	Monocytes	6.34892e-11	NA	rs1061118	A	synonymous_variant	POU5F1	0.562881	0.6908	0.7919	0.6341	0.6796	0.7265	0.6335	0.5689	0.6994	0.6625	0.6947	0.5695	not_sas_specific	not_sas_specific
6	31166166	chr6:31166166:C:A	C	A	-0.0436825	0.00668991	38159	Monocytes	6.59478e-11	NA	rs3130932	A	5_prime_UTR_variant	POU5F1	0.562867	0.6908	0.7916	0.6327	0.6793	0.7268	0.6346	0.5691	0.6994	0.6626	0.6946	0.5697	not_sas_specific	not_sas_specific
19	16356948	chr19:16356948:G:A	G	A	0.0649206	0.00907154	38158	Lymphocytes	8.27561e-13	NA	rs875622	G	non_coding_transcript_exon_variant	EPS15L1	0.175114	0.6906	0.5174	0.8502	0.6963	0.8726	0.6565	0.6915	0.7943	0.7731	0.7438	0.8348	not_sas_specific	not_sas_specific
17	39965453	chr17:39965453:A:G	A	G	-0.0556795	0.00726222	38163	Neutrophils	1.76076e-14	NA	rs4458030	A	intron_variant	GSDMA	0.316485	0.6906	0.7904	0.6267	0.7019	0.6179	0.6657	0.6843	0.6361	0.6366	0.6507	0.6878	not_sas_specific	not_sas_specific
17	39965453	chr17:39965453:A:G	A	G	-0.051175	0.00736029	38171	WBC	3.58014e-12	NA	rs4458030	A	intron_variant	GSDMA	0.316497	0.6906	0.7904	0.6267	0.7019	0.6179	0.6657	0.6843	0.6361	0.6366	0.6507	0.6878	not_sas_specific	not_sas_specific
3	142689764	chr3:142689764:G:A	G	A	-0.0470374	0.00673101	38154	MCH	2.78484e-12	NA	rs6793735	A	synonymous_variant	PLS1	0.463486	0.6899	0.896	0.7763	0.5216	0.6	0.3872	0.6883	0.5987	0.6469	0.6587	0.4556	not_sas_specific	not_sas_specific
3	142689764	chr3:142689764:G:A	G	A	-0.0453203	0.00689036	38162	MCV	4.78961e-11	NA	rs6793735	A	synonymous_variant	PLS1	0.463438	0.6899	0.896	0.7763	0.5216	0.6	0.3872	0.6883	0.5987	0.6469	0.6587	0.4556	not_sas_specific	not_sas_specific
3	142665521	chr3:142665521:A:G	A	G	-0.0474839	0.00662087	38154	MCH	7.39946e-13	NA	rs6785894	G	intron_variant	PLS1	0.464992	0.6898	0.8964	0.7753	0.5212	0.5931	0.387	0.689	0.5987	0.6466	0.6569	0.4567	not_sas_specific	not_sas_specific
3	142678778	chr3:142678778:A:G	A	G	-0.046825	0.00662474	38154	MCH	1.56964e-12	NA	rs13095840	G	intron_variant	PLS1	0.465772	0.6898	0.8964	0.7763	0.5202	0.5922	0.3861	0.6896	0.5955	0.6482	0.6599	0.4504	not_sas_specific	not_sas_specific
3	142665521	chr3:142665521:A:G	A	G	-0.0457937	0.00677765	38162	MCV	1.41286e-11	NA	rs6785894	G	intron_variant	PLS1	0.464947	0.6898	0.8964	0.7753	0.5212	0.5931	0.387	0.689	0.5987	0.6466	0.6569	0.4567	not_sas_specific	not_sas_specific
3	142678778	chr3:142678778:A:G	A	G	-0.0458997	0.0067816	38162	MCV	1.30317e-11	NA	rs13095840	G	intron_variant	PLS1	0.465727	0.6898	0.8964	0.7763	0.5202	0.5922	0.3861	0.6896	0.5955	0.6482	0.6599	0.4504	not_sas_specific	not_sas_specific
8	20076385	chr8:20076385:T:C	T	C	0.073373	0.00703424	31767	HDL-C	1.79308e-25	NA	rs4407894	C	upstream_gene_variant	SLC18A1	0.504051	0.6897	0.8362	0.7708	0.6138	0.7463	0.3526	0.6466	0.7405	0.6581	0.6901	0.5154	not_sas_specific	not_sas_specific
8	18402921	chr8:18402921:T:G	T	G	-0.050185	0.00789968	29818	Triglycerides	2.11441e-10	NA	rs4646249	G	downstream_gene_variant	NAT2	0.668434	0.6897	0.7352	0.6776	0.5731	0.8004	0.2922	0.6798	0.7342	0.7135	0.694	0.6972	not_sas_specific	not_sas_specific
8	20076385	chr8:20076385:T:C	T	C	-0.0757016	0.00755013	29818	Triglycerides	1.16547e-23	NA	rs4407894	C	upstream_gene_variant	SLC18A1	0.504492	0.6897	0.8362	0.7708	0.6138	0.7463	0.3526	0.6466	0.7405	0.6581	0.6901	0.5154	not_sas_specific	not_sas_specific
1	16182039	chr1:16182039:A:G	A	G	0.0424209	0.00662192	37074	Albumin	1.49252e-10	NA	rs12057222	G	intergenic_variant	ARHGEF19	0.528924	0.6896	0.8494	0.6382	0.5403	0.5796	0.8834	0.736	0.5475	0.6254	0.6388	0.5042	not_sas_specific	not_sas_specific
8	18402845	chr8:18402845:C:T	C	T	-0.0502722	0.00789957	29818	Triglycerides	1.9668e-10	NA	rs4646248	T	downstream_gene_variant	NAT2	0.668351	0.6896	0.7352	0.6791	0.5726	0.8009	0.2929	0.6799	0.7342	0.7133	0.6933	0.6975	not_sas_specific	not_sas_specific
11	116824222	chr11:116824222:A:G	A	G	-0.0748218	0.00963119	19949	Non_HDL_cholesterol	7.93049e-15	NA	rs10892035	G	upstream_gene_variant	APOA4	0.600297	0.6893	0.4449	0.9386	0.704	0.7831	0.6145	0.7213	0.8101	0.8306	0.7263	0.6167	not_sas_specific	not_sas_specific
11	116824222	chr11:116824222:A:G	A	G	-0.0736338	0.00753243	32762	Total_cholesterol	1.43351e-22	NA	rs10892035	G	upstream_gene_variant	APOA4	0.593769	0.6893	0.4449	0.9386	0.704	0.7831	0.6145	0.7213	0.8101	0.8306	0.7263	0.6167	not_sas_specific	not_sas_specific
8	18403088	chr8:18403088:G:A	G	A	-0.0501166	0.00789956	29818	Triglycerides	2.23548e-10	NA	rs4646250	A	downstream_gene_variant	NAT2	0.668327	0.6893	0.7348	0.6776	0.5729	0.8002	0.2918	0.6796	0.7342	0.7131	0.692	0.6973	not_sas_specific	not_sas_specific
11	116824222	chr11:116824222:A:G	A	G	-0.145614	0.00774956	29818	Triglycerides	9.13272e-79	NA	rs10892035	G	upstream_gene_variant	APOA4	0.595662	0.6893	0.4449	0.9386	0.704	0.7831	0.6145	0.7213	0.8101	0.8306	0.7263	0.6167	not_sas_specific	not_sas_specific
8	32578762	chr8:32578762:G:A	G	A	0.0574816	0.0077121	35782	TSH	9.09494e-14	NA	rs2466069	A	intron_variant	NRG1	0.677008	0.6891	0.5667	0.6989	0.7802	0.7324	0.8319	0.6748	0.7532	0.7323	0.7163	0.6684	not_sas_specific	not_sas_specific
8	20057087	chr8:20057087:C:A	C	A	0.0738589	0.0070469	31767	HDL-C	1.0556e-25	NA	rs6586891	A	intergenic_variant	LPL	0.495158	0.689	0.8505	0.7781	0.5912	0.7553	0.3292	0.659	0.707	0.6535	0.6675	0.5075	not_sas_specific	not_sas_specific
2	21066560	chr2:21066560:G:A	G	A	0.117952	0.0110816	29052	LDL-C	1.86209e-26	NA	rs581411	A	intergenic_variant	APOB	0.850795	0.689	0.3495	0.9068	0.7866	0.6955	0.9938	0.8144	0.8133	0.8151	0.7037	0.8442	not_sas_specific	not_sas_specific
2	21066560	chr2:21066560:G:A	G	A	0.098115	0.0133534	19949	Non_HDL_cholesterol	2.01883e-13	NA	rs581411	A	intergenic_variant	APOB	0.851831	0.689	0.3495	0.9068	0.7866	0.6955	0.9938	0.8144	0.8133	0.8151	0.7037	0.8442	not_sas_specific	not_sas_specific
8	32578158	chr8:32578158:A:C	A	C	0.0575139	0.00771243	35782	TSH	8.83283e-14	NA	rs2439298	C	intron_variant	NRG1	0.677003	0.689	0.5666	0.6967	0.7803	0.7323	0.8322	0.6744	0.7532	0.7321	0.7167	0.6694	not_sas_specific	not_sas_specific
2	21066560	chr2:21066560:G:A	G	A	0.111336	0.0104957	32762	Total_cholesterol	2.74157e-26	NA	rs581411	A	intergenic_variant	APOB	0.851961	0.689	0.3495	0.9068	0.7866	0.6955	0.9938	0.8144	0.8133	0.8151	0.7037	0.8442	not_sas_specific	not_sas_specific
8	20057087	chr8:20057087:C:A	C	A	-0.0753859	0.00756689	29818	Triglycerides	2.22177e-23	NA	rs6586891	A	intergenic_variant	LPL	0.49578	0.689	0.8505	0.7781	0.5912	0.7553	0.3292	0.659	0.707	0.6535	0.6675	0.5075	not_sas_specific	not_sas_specific
11	116635885	chr11:116635885:G:A	G	A	-0.0571328	0.00788924	29818	Triglycerides	4.42588e-13	NA	rs1893772	G	upstream_gene_variant	BUD13	0.337011	0.6885	0.7542	0.6349	0.6793	0.575	0.6397	0.6732	0.6582	0.6672	0.6585	0.6469	not_sas_specific	not_sas_specific
19	11127563	chr19:11127563:C:G	C	G	0.0688054	0.00891789	29052	LDL-C	1.20559e-14	NA	rs2569540	G	non_coding_transcript_exon_variant	SPC24	0.733661	0.6884	0.4892	0.6743	0.7464	0.7203	0.8847	0.7761	0.7342	0.7626	0.7029	0.7308	not_sas_specific	not_sas_specific
19	11127563	chr19:11127563:C:G	C	G	0.0592596	0.0083658	32762	Total_cholesterol	1.40508e-12	NA	rs2569540	G	non_coding_transcript_exon_variant	SPC24	0.733785	0.6884	0.4892	0.6743	0.7464	0.7203	0.8847	0.7761	0.7342	0.7626	0.7029	0.7308	not_sas_specific	not_sas_specific
8	125469710	chr8:125469710:A:G	A	G	-0.0626473	0.00891536	29818	Triglycerides	2.11154e-12	NA	rs2954020	G	intron_variant	TRIB1	0.771297	0.6881	0.6777	0.7648	0.7058	0.5756	0.6952	0.723	0.5759	0.6846	0.6596	0.7749	not_sas_specific	not_sas_specific
8	125468730	chr8:125468730:G:A	G	A	-0.062652	0.0089134	29818	Triglycerides	2.08065e-12	NA	rs2980880	A	intron_variant	TRIB1	0.771256	0.688	0.6775	0.7632	0.7055	0.5753	0.6954	0.7233	0.5796	0.6842	0.659	0.7753	not_sas_specific	not_sas_specific
8	125469233	chr8:125469233:A:T	A	T	-0.0625161	0.00891439	29818	Triglycerides	2.33346e-12	NA	rs2980879	T	intron_variant	TRIB1	0.77125	0.688	0.6773	0.7632	0.7054	0.5768	0.6964	0.7239	0.5759	0.6844	0.6593	0.7749	not_sas_specific	not_sas_specific
19	44905910	chr19:44905910:C:G	C	G	0.0817717	0.00749386	29818	Triglycerides	1.01205e-27	NA	rs440446	G	missense_variant	APOE	0.519808	0.688	0.8573	0.6963	0.59	0.6219	0.4072	0.7345	0.5222	0.6381	0.6523	0.5206	not_sas_specific	not_sas_specific
15	88530281	chr15:88530281:G:A	G	A	0.072605	0.00879861	35782	TSH	1.55919e-16	NA	rs7402553	A	intron_variant	DET1	0.766137	0.6867	0.7545	0.6842	0.6553	0.6856	0.7768	0.6434	0.6266	0.6474	0.6402	0.7824	not_sas_specific	not_sas_specific
11	4931684	chr11:4931684:G:A	G	A	-0.0341606	0.00532915	38136	RBC	1.45385e-10	NA	rs840713	A	intron_variant	OR51G1	0.442026	0.6861	0.6508	0.8509	0.7527	0.7023	0.7639	0.7044	0.7739	0.6961	0.7074	0.4556	not_sas_specific	not_sas_specific
1	36422101	chr1:36422101:C:T	C	T	-0.0605013	0.00793872	38163	Neutrophils	2.51652e-14	NA	rs2236565	T	non_coding_transcript_exon_variant	OSCP1	0.737294	0.6859	0.813	0.6491	0.5966	0.6614	0.6604	0.5991	0.6994	0.6416	0.6919	0.7403	not_sas_specific	not_sas_specific
17	82727779	chr17:82727779:A:G	A	G	-0.0878414	0.00792756	30967	HbA1c	1.55991e-28	NA	rs1046917	G	3_prime_UTR_variant	FN3K	0.618486	0.6854	0.7418	0.728	0.6099	0.6347	0.5	0.7354	0.6424	0.6829	0.6437	0.6135	not_sas_specific	not_sas_specific
1	36415228	chr1:36415228:G:A	G	A	-0.0606331	0.00797101	38163	Neutrophils	2.8119e-14	NA	rs2994007	A	downstream_gene_variant	OSCP1	0.736476	0.6854	0.8137	0.6491	0.5945	0.6612	0.6591	0.5975	0.7006	0.641	0.6915	0.739	not_sas_specific	not_sas_specific
8	125470688	chr8:125470688:A:G	A	G	-0.0626517	0.00891402	29818	Triglycerides	2.08833e-12	NA	rs2954024	G	intron_variant	TRIB1	0.771203	0.6851	0.6712	0.7616	0.7045	0.5675	0.6932	0.7203	0.5732	0.683	0.6587	0.7739	not_sas_specific	not_sas_specific
17	82728494	chr17:82728494:A:G	A	G	-0.0878122	0.00792854	30967	HbA1c	1.65044e-28	NA	rs12947062	G	intron_variant	FN3K	0.618534	0.685	0.7411	0.7269	0.6098	0.6344	0.5008	0.7372	0.6442	0.6825	0.6438	0.6119	not_sas_specific	not_sas_specific
3	142641117	chr3:142641117:T:C	T	C	-0.0470053	0.00662202	38154	MCH	1.2627e-12	NA	rs4683689	C	intron_variant	PLS1	0.465302	0.6844	0.8835	0.7751	0.5169	0.5898	0.3861	0.686	0.5993	0.645	0.6537	0.4567	not_sas_specific	not_sas_specific
3	142641117	chr3:142641117:T:C	T	C	-0.0455911	0.00677882	38162	MCV	1.74944e-11	NA	rs4683689	C	intron_variant	PLS1	0.465256	0.6844	0.8835	0.7751	0.5169	0.5898	0.3861	0.686	0.5993	0.645	0.6537	0.4567	not_sas_specific	not_sas_specific
9	133318693	chr9:133318693:G:A	G	A	0.0621316	0.00720776	36814	ALP	6.6896e-18	NA	rs567493	G	downstream_gene_variant	SURF6	0.357676	0.6832	0.6396	0.8838	0.5715	0.6602	0.5478	0.7859	0.6369	0.729	0.6807	0.6683	not_sas_specific	not_sas_specific
9	111205535	chr9:111205535:A:C	A	C	-0.0447744	0.00684267	38159	Monocytes	6.01312e-11	NA	rs2210098	C	intron_variant	OR2K2	0.515529	0.6829	0.7834	0.6604	0.5329	0.6343	0.1663	0.6778	0.5981	0.7102	0.6694	0.5252	not_sas_specific	not_sas_specific
9	97865986	chr9:97865986:A:G	A	G	-0.0706006	0.00778755	35782	TSH	1.23652e-19	NA	rs10122541	A	intergenic_variant	FOXE1	0.312084	0.6827	0.7629	0.4262	0.6796	0.6346	0.9208	0.6472	0.693	0.6282	0.6844	0.6747	not_sas_specific	not_sas_specific
20	59026940	chr20:59026940:G:A	G	A	-0.0501054	0.00780731	38164	Platelets	1.38293e-10	NA	rs151352	G	3_prime_UTR_variant	ATP5F1E	0.226077	0.6825	0.6992	0.7077	0.7122	0.6735	0.8951	0.6122	0.6369	0.6548	0.6785	0.7677	not_sas_specific	not_sas_specific
6	31281816	chr6:31281816:G:A	G	A	0.0587773	0.00882471	38158	Lymphocytes	2.72835e-11	NA	rs7766089	A	downstream_gene_variant	HLA-C	0.806418	0.6803	0.7086	0.6549	0.7191	0.8615	0.5529	0.6692	0.8323	0.648	0.7264	0.7741	not_sas_specific	not_sas_specific
10	5212489	chr10:5212489:A:C	A	C	0.0557838	0.00914445	29818	Triglycerides	1.05877e-09	NA	rs1413780	C	intron_variant	AKR1C4	0.788497	0.6803	0.4655	0.8275	0.7159	0.749	0.8774	0.8104	0.7184	0.7529	0.7081	0.7945	not_sas_specific	not_sas_specific
8	20084343	chr8:20084343:A:G	A	G	0.0803784	0.00699667	31767	HDL-C	1.51426e-30	NA	rs4543559	G	intron_variant	SLC18A1	0.456627	0.6802	0.9167	0.727	0.6394	0.6846	0.2086	0.5634	0.7692	0.6114	0.6903	0.4844	not_sas_specific	not_sas_specific
11	4876504	chr11:4876504:A:T	A	T	0.0666608	0.00747704	38154	MCH	4.86071e-19	NA	rs1433918	T	non_coding_transcript_exon_variant	OR51T1	0.716378	0.6802	0.6478	0.9009	0.5506	0.848	0.09432	0.6939	0.7785	0.7538	0.6898	0.7559	not_sas_specific	not_sas_specific
11	4876504	chr11:4876504:A:T	A	T	0.0726856	0.00767143	38162	MCV	2.67178e-21	NA	rs1433918	T	non_coding_transcript_exon_variant	OR51T1	0.716399	0.6802	0.6478	0.9009	0.5506	0.848	0.09432	0.6939	0.7785	0.7538	0.6898	0.7559	not_sas_specific	not_sas_specific
11	4876504	chr11:4876504:A:T	A	T	-0.0371259	0.00588871	38136	RBC	2.88942e-10	NA	rs1433918	T	non_coding_transcript_exon_variant	OR51T1	0.716413	0.6802	0.6478	0.9009	0.5506	0.848	0.09432	0.6939	0.7785	0.7538	0.6898	0.7559	not_sas_specific	not_sas_specific
8	20084343	chr8:20084343:A:G	A	G	-0.084145	0.00751039	29818	Triglycerides	3.90571e-29	NA	rs4543559	G	intron_variant	SLC18A1	0.457623	0.6802	0.9167	0.727	0.6394	0.6846	0.2086	0.5634	0.7692	0.6114	0.6903	0.4844	not_sas_specific	not_sas_specific
12	54318524	chr12:54318524:A:G	A	G	-0.0526217	0.00758635	38164	Platelets	4.02346e-12	NA	rs10876550	A	intron_variant	COPZ1	0.250406	0.6799	0.8727	0.467	0.7092	0.5193	0.6634	0.689	0.5759	0.5628	0.6548	0.7587	not_sas_specific	not_sas_specific
17	82741217	chr17:82741217:A:G	A	G	0.0723876	0.00882143	30967	HbA1c	2.28929e-16	NA	rs2252848	G	intron_variant	FN3K	0.721266	0.6793	0.7649	0.6575	0.6246	0.6774	0.6654	0.6151	0.6497	0.6475	0.674	0.7298	not_sas_specific	not_sas_specific
8	9321984	chr8:9321984:C:G	C	G	0.0554778	0.00773272	31767	HDL-C	7.26106e-13	NA	rs7464067	G	intron_variant	PPP1R3B	0.702259	0.6792	0.493	0.7159	0.6976	0.769	0.9783	0.6996	0.7057	0.7539	0.7124	0.7078	not_sas_specific	not_sas_specific
2	233271992	chr2:233271992:A:T	A	T	0.0560204	0.00827688	36629	Bilirubin	1.30287e-11	NA	rs3792110	T	intron_variant	ATG16L1	0.766715	0.6787	0.6749	0.6729	0.5705	0.7512	0.4777	0.6574	0.6424	0.7124	0.6574	0.8023	not_sas_specific	not_sas_specific
1	36438487	chr1:36438487:T:C	T	C	-0.0601198	0.00790028	38163	Neutrophils	2.74473e-14	NA	rs12748924	C	intron_variant	OSCP1	0.737859	0.6774	0.7837	0.6505	0.5919	0.6616	0.6609	0.5988	0.6994	0.6416	0.6882	0.7402	not_sas_specific	not_sas_specific
1	36420763	chr1:36420763:C:G	C	G	-0.0602502	0.00794877	38163	Neutrophils	3.46099e-14	NA	rs2275478	G	intron_variant	OSCP1	0.736332	0.6773	0.7841	0.6491	0.5919	0.6616	0.6612	0.5977	0.6994	0.6414	0.6895	0.7393	not_sas_specific	not_sas_specific
5	128216897	chr5:128216897:G:A	G	A	0.117835	0.00735717	37125	RDW	9.81974e-58	NA	rs2617613	A	intergenic_variant	SLC12A2	0.674356	0.6767	0.5513	0.8659	0.6661	0.6862	0.4519	0.8058	0.7675	0.7484	0.6738	0.6839	not_sas_specific	not_sas_specific
5	128216898	chr5:128216898:G:A	G	A	0.117933	0.00735737	37125	RDW	7.9873e-58	NA	rs2546147	A	intergenic_variant	SLC12A2	0.674468	0.6767	0.5511	0.8659	0.6664	0.6862	0.4515	0.8055	0.7675	0.7484	0.6738	0.6838	not_sas_specific	not_sas_specific
11	116660080	chr11:116660080:T:G	T	G	0.0770418	0.00802706	29818	Triglycerides	8.16959e-22	NA	rs558056	G	downstream_gene_variant	BUD13	0.652655	0.6756	0.7749	0.7137	0.7509	0.622	0.5629	0.5427	0.7278	0.6301	0.6889	0.6596	not_sas_specific	not_sas_specific
15	60591082	chr15:60591082:A:C	A	C	-0.0394517	0.00633702	36957	ALT	4.79744e-10	NA	rs339969	A	intron_variant	RORA	0.382228	0.6754	0.7742	0.6371	0.6296	0.5914	0.8981	0.7224	0.5538	0.6125	0.6474	0.6057	not_sas_specific	not_sas_specific
15	60591082	chr15:60591082:A:C	A	C	-0.0789396	0.0112281	14883	GGT	2.05684e-12	NA	rs339969	A	intron_variant	RORA	0.38292	0.6754	0.7742	0.6371	0.6296	0.5914	0.8981	0.7224	0.5538	0.6125	0.6474	0.6057	not_sas_specific	not_sas_specific
8	20083634	chr8:20083634:C:A	C	A	0.0813568	0.00699906	31767	HDL-C	3.11387e-31	NA	rs6586892	A	intron_variant	SLC18A1	0.454985	0.6754	0.9037	0.727	0.637	0.6709	0.2068	0.5625	0.7627	0.6107	0.6848	0.4828	not_sas_specific	not_sas_specific
8	20083634	chr8:20083634:C:A	C	A	-0.0847217	0.00751165	29818	Triglycerides	1.67186e-29	NA	rs6586892	A	intron_variant	SLC18A1	0.456055	0.6754	0.9037	0.727	0.637	0.6709	0.2068	0.5625	0.7627	0.6107	0.6848	0.4828	not_sas_specific	not_sas_specific
8	20085397	chr8:20085397:C:A	C	A	0.0804542	0.00702206	31767	HDL-C	2.15973e-30	NA	rs11986461	A	intron_variant	SLC18A1	0.45302	0.6744	0.9034	0.727	0.6335	0.67	0.2032	0.5634	0.7658	0.6097	0.6824	0.4815	not_sas_specific	not_sas_specific
8	20085397	chr8:20085397:C:A	C	A	-0.0845442	0.00753557	29818	Triglycerides	3.27642e-29	NA	rs11986461	A	intron_variant	SLC18A1	0.454133	0.6744	0.9034	0.727	0.6335	0.67	0.2032	0.5634	0.7658	0.6097	0.6824	0.4815	not_sas_specific	not_sas_specific
6	33760667	chr6:33760667:A:G	A	G	0.0540273	0.00851406	38164	Platelets	2.21488e-10	NA	rs7449707	G	intergenic_variant	IP6K3	0.813326	0.6736	0.3745	0.7626	0.7612	0.768	0.9289	0.8529	0.7405	0.7719	0.6605	0.8226	not_sas_specific	not_sas_specific
8	20085797	chr8:20085797:A:G	A	G	0.0786915	0.00706871	31767	HDL-C	8.7277e-29	NA	rs13276972	G	intron_variant	SLC18A1	0.456831	0.6732	0.904	0.7286	0.633	0.7032	0.1322	0.5545	0.788	0.611	0.6856	0.4936	not_sas_specific	not_sas_specific
8	20085797	chr8:20085797:A:G	A	G	-0.081966	0.00758673	29818	Triglycerides	3.29989e-27	NA	rs13276972	G	intron_variant	SLC18A1	0.458193	0.6732	0.904	0.7286	0.633	0.7032	0.1322	0.5545	0.788	0.611	0.6856	0.4936	not_sas_specific	not_sas_specific
11	116879162	chr11:116879162:G:A	G	A	-0.0598168	0.00767776	29818	Triglycerides	6.65273e-15	NA	rs11216172	A	intron_variant	SIK3	0.436742	0.6724	0.4978	0.9463	0.6824	0.7278	0.3477	0.7213	0.6804	0.8002	0.7158	0.4642	not_sas_specific	not_sas_specific
19	44913221	chr19:44913221:A:G	A	G	-0.0498486	0.00692879	36814	ALP	6.27336e-13	NA	rs584007	G	upstream_gene_variant	APOC1	0.456142	0.6721	0.8537	0.6495	0.5021	0.5744	0.4236	0.7299	0.5	0.6328	0.6416	0.4427	not_sas_specific	not_sas_specific
19	44913221	chr19:44913221:A:G	A	G	-0.0654437	0.00873276	24955	CRP	6.67882e-14	NA	rs584007	G	upstream_gene_variant	APOC1	0.456566	0.6721	0.8537	0.6495	0.5021	0.5744	0.4236	0.7299	0.5	0.6328	0.6416	0.4427	not_sas_specific	not_sas_specific
19	44913221	chr19:44913221:A:G	A	G	0.0735654	0.00950495	19949	Non_HDL_cholesterol	9.96552e-15	NA	rs584007	G	upstream_gene_variant	APOC1	0.4526	0.6721	0.8537	0.6495	0.5021	0.5744	0.4236	0.7299	0.5	0.6328	0.6416	0.4427	not_sas_specific	not_sas_specific
19	44913221	chr19:44913221:A:G	A	G	0.062923	0.00743727	32762	Total_cholesterol	2.66256e-17	NA	rs584007	G	upstream_gene_variant	APOC1	0.45644	0.6721	0.8537	0.6495	0.5021	0.5744	0.4236	0.7299	0.5	0.6328	0.6416	0.4427	not_sas_specific	not_sas_specific
19	44913221	chr19:44913221:A:G	A	G	0.106051	0.00746488	29818	Triglycerides	8.32914e-46	NA	rs584007	G	upstream_gene_variant	APOC1	0.456629	0.6721	0.8537	0.6495	0.5021	0.5744	0.4236	0.7299	0.5	0.6328	0.6416	0.4427	not_sas_specific	not_sas_specific
12	121045686	chr12:121045686:A:G	A	G	-0.0645645	0.0105571	24955	CRP	9.61037e-10	NA	rs1179999	G	intergenic_variant	OASL	0.778483	0.6718	0.6784	0.5123	0.7331	0.6445	0.6135	0.5963	0.7089	0.6644	0.6887	0.792	not_sas_specific	not_sas_specific
14	80100388	chr14:80100388:A:C	A	C	-0.0558159	0.00773278	30841	T4	5.2723e-13	NA	rs1352815	A	intergenic_variant	DIO2	0.431017	0.6708	0.7397	0.5947	0.5253	0.6368	0.7109	0.67	0.7611	0.6689	0.6646	0.5629	not_sas_specific	not_sas_specific
19	44915704	chr19:44915704:T:C	T	C	-0.0542896	0.00706353	36814	ALP	1.51915e-14	NA	rs3826688	C	intron_variant	APOC1	0.459212	0.6707	0.8524	0.6486	0.4853	0.5807	0.4354	0.7248	0.5	0.6317	0.6392	0.4592	not_sas_specific	not_sas_specific
19	44915704	chr19:44915704:T:C	T	C	-0.0673941	0.00890292	24955	CRP	3.73508e-14	NA	rs3826688	C	intron_variant	APOC1	0.459715	0.6707	0.8524	0.6486	0.4853	0.5807	0.4354	0.7248	0.5	0.6317	0.6392	0.4592	not_sas_specific	not_sas_specific
19	44915704	chr19:44915704:T:C	T	C	0.0705756	0.00968507	19949	Non_HDL_cholesterol	3.16811e-13	NA	rs3826688	C	intron_variant	APOC1	0.455617	0.6707	0.8524	0.6486	0.4853	0.5807	0.4354	0.7248	0.5	0.6317	0.6392	0.4592	not_sas_specific	not_sas_specific
19	44915704	chr19:44915704:T:C	T	C	0.0621947	0.00758642	32762	Total_cholesterol	2.44062e-16	NA	rs3826688	C	intron_variant	APOC1	0.45996	0.6707	0.8524	0.6486	0.4853	0.5807	0.4354	0.7248	0.5	0.6317	0.6392	0.4592	not_sas_specific	not_sas_specific
19	44915704	chr19:44915704:T:C	T	C	0.106326	0.00761274	29818	Triglycerides	2.48428e-44	NA	rs3826688	C	intron_variant	APOC1	0.460115	0.6707	0.8524	0.6486	0.4853	0.5807	0.4354	0.7248	0.5	0.6317	0.6392	0.4592	not_sas_specific	not_sas_specific
5	66704896	chr5:66704896:G:A	G	A	-0.05263	0.00725513	38164	Platelets	4.0411e-13	NA	rs10940080	A	intron_variant	MAST4	0.68927	0.6701	0.6348	0.7072	0.7729	0.719	0.8535	0.6486	0.6994	0.6527	0.6775	0.696	not_sas_specific	not_sas_specific
2	27508073	chr2:27508073:C:T	C	T	0.0856765	0.00730085	37074	Albumin	8.41783e-32	NA	rs1260326	C	missense_variant	GCKR	0.260735	0.67	0.8582	0.7083	0.626	0.4585	0.5014	0.6378	0.4904	0.5898	0.6106	0.7566	not_sas_specific	not_sas_specific
2	27508073	chr2:27508073:C:T	C	T	0.0795934	0.0124124	14883	GGT	1.43239e-10	NA	rs1260326	C	missense_variant	GCKR	0.25902	0.67	0.8582	0.7083	0.626	0.4585	0.5014	0.6378	0.4904	0.5898	0.6106	0.7566	not_sas_specific	not_sas_specific
2	27508073	chr2:27508073:C:T	C	T	0.0487638	0.00783119	38158	Lymphocytes	4.75861e-10	NA	rs1260326	C	missense_variant	GCKR	0.261007	0.67	0.8582	0.7083	0.626	0.4585	0.5014	0.6378	0.4904	0.5898	0.6106	0.7566	not_sas_specific	not_sas_specific
2	27508073	chr2:27508073:C:T	C	T	0.0484968	0.00764133	38163	Neutrophils	2.20065e-10	NA	rs1260326	C	missense_variant	GCKR	0.260999	0.67	0.8582	0.7083	0.626	0.4585	0.5014	0.6378	0.4904	0.5898	0.6106	0.7566	not_sas_specific	not_sas_specific
2	27508073	chr2:27508073:C:T	C	T	-0.055034	0.00899554	29356	Serum_Cl	9.48069e-10	NA	rs1260326	C	missense_variant	GCKR	0.260305	0.67	0.8582	0.7083	0.626	0.4585	0.5014	0.6378	0.4904	0.5898	0.6106	0.7566	not_sas_specific	not_sas_specific
2	27508073	chr2:27508073:C:T	C	T	0.0781163	0.00823891	32762	Total_cholesterol	2.509e-21	NA	rs1260326	C	missense_variant	GCKR	0.260561	0.67	0.8582	0.7083	0.626	0.4585	0.5014	0.6378	0.4904	0.5898	0.6106	0.7566	not_sas_specific	not_sas_specific
2	27508073	chr2:27508073:C:T	C	T	0.0745364	0.00823858	34829	Total_protein	1.46622e-19	NA	rs1260326	C	missense_variant	GCKR	0.260487	0.67	0.8582	0.7083	0.626	0.4585	0.5014	0.6378	0.4904	0.5898	0.6106	0.7566	not_sas_specific	not_sas_specific
2	27508073	chr2:27508073:C:T	C	T	0.153259	0.00833988	29818	Triglycerides	2.02023e-75	NA	rs1260326	C	missense_variant	GCKR	0.260329	0.67	0.8582	0.7083	0.626	0.4585	0.5014	0.6378	0.4904	0.5898	0.6106	0.7566	not_sas_specific	not_sas_specific
2	27508073	chr2:27508073:C:T	C	T	0.0573666	0.00776077	38171	WBC	1.44777e-13	NA	rs1260326	C	missense_variant	GCKR	0.261036	0.67	0.8582	0.7083	0.626	0.4585	0.5014	0.6378	0.4904	0.5898	0.6106	0.7566	not_sas_specific	not_sas_specific
2	27508073	chr2:27508073:C:T	C	T	-0.0387986	0.00565369	37603	creatinine	6.76394e-12	NA	rs1260326	C	missense_variant	GCKR	0.26075	0.67	0.8582	0.7083	0.626	0.4585	0.5014	0.6378	0.4904	0.5898	0.6106	0.7566	not_sas_specific	not_sas_specific
19	44911194	chr19:44911194:T:C	T	C	-0.0501229	0.00687551	36814	ALP	3.09813e-13	NA	rs439401	C	upstream_gene_variant	APOC1	0.457497	0.6699	0.8527	0.6571	0.5009	0.5735	0.4208	0.727	0.5	0.6295	0.6388	0.442	not_sas_specific	not_sas_specific
19	44911194	chr19:44911194:T:C	T	C	-0.0665893	0.00866512	24955	CRP	1.53285e-14	NA	rs439401	C	upstream_gene_variant	APOC1	0.457956	0.6699	0.8527	0.6571	0.5009	0.5735	0.4208	0.727	0.5	0.6295	0.6388	0.442	not_sas_specific	not_sas_specific
19	44911194	chr19:44911194:T:C	T	C	0.0732084	0.0094344	19949	Non_HDL_cholesterol	8.51138e-15	NA	rs439401	C	upstream_gene_variant	APOC1	0.453837	0.6699	0.8527	0.6571	0.5009	0.5735	0.4208	0.727	0.5	0.6295	0.6388	0.442	not_sas_specific	not_sas_specific
19	44911194	chr19:44911194:T:C	T	C	0.0622798	0.00737981	32762	Total_cholesterol	3.19448e-17	NA	rs439401	C	upstream_gene_variant	APOC1	0.457939	0.6699	0.8527	0.6571	0.5009	0.5735	0.4208	0.727	0.5	0.6295	0.6388	0.442	not_sas_specific	not_sas_specific
19	44911194	chr19:44911194:T:C	T	C	0.104753	0.00740891	29818	Triglycerides	2.18877e-45	NA	rs439401	C	upstream_gene_variant	APOC1	0.458003	0.6699	0.8527	0.6571	0.5009	0.5735	0.4208	0.727	0.5	0.6295	0.6388	0.442	not_sas_specific	not_sas_specific
6	33687120	chr6:33687120:T:C	T	C	0.0907232	0.0103967	30364	Phosphate	2.63451e-18	NA	rs942642	C	intron_variant	UQCC2	0.830133	0.6696	0.5226	0.6648	0.7433	0.7635	0.9506	0.7596	0.6772	0.6902	0.648	0.8441	not_sas_specific	not_sas_specific
19	48593035	chr19:48593035:A:G	A	G	-0.0909873	0.00872719	28699	Vitamin_B12	1.89234e-25	NA	rs3859437	A	intron_variant	SPACA4	0.271299	0.6689	0.5272	0.7945	0.7748	0.7249	0.6746	0.6618	0.8101	0.7215	0.7053	0.7285	not_sas_specific	not_sas_specific
11	4883925	chr11:4883925:T:G	T	G	0.063612	0.0074112	38154	MCH	9.22571e-18	NA	rs11603903	G	intron_variant	OR51T1	0.709408	0.6683	0.6186	0.9035	0.5413	0.8401	0.09752	0.6931	0.769	0.7481	0.6775	0.748	not_sas_specific	not_sas_specific
11	4883925	chr11:4883925:T:G	T	G	0.0696573	0.00760388	38162	MCV	5.15347e-20	NA	rs11603903	G	intron_variant	OR51T1	0.70943	0.6683	0.6186	0.9035	0.5413	0.8401	0.09752	0.6931	0.769	0.7481	0.6775	0.748	not_sas_specific	not_sas_specific
11	116659534	chr11:116659534:G:A	G	A	0.0772239	0.00803338	29818	Triglycerides	7.05505e-22	NA	rs530053	A	downstream_gene_variant	BUD13	0.653486	0.6674	0.7442	0.7138	0.7472	0.6213	0.5663	0.5423	0.7278	0.6314	0.6795	0.6608	not_sas_specific	not_sas_specific
1	159694300	chr1:159694300:T:A	T	A	-0.0675492	0.0089865	24955	CRP	5.61565e-14	NA	rs1935193	A	intergenic_variant	CRP	0.588974	0.6653	0.5371	0.8279	0.7488	0.7145	0.6575	0.7491	0.5886	0.7127	0.6729	0.5926	not_sas_specific	not_sas_specific
2	21105953	chr2:21105953:A:G	A	G	0.072466	0.0094269	29052	LDL-C	1.50453e-14	NA	rs312945	G	intergenic_variant	TDRD15	0.767175	0.6649	0.5611	0.778	0.7189	0.5981	0.856	0.6893	0.672	0.6927	0.6532	0.7605	not_sas_specific	not_sas_specific
2	21105953	chr2:21105953:A:G	A	G	0.0625737	0.00891439	32762	Total_cholesterol	2.22844e-12	NA	rs312945	G	intergenic_variant	TDRD15	0.76756	0.6649	0.5611	0.778	0.7189	0.5981	0.856	0.6893	0.672	0.6927	0.6532	0.7605	not_sas_specific	not_sas_specific
1	16179413	chr1:16179413:T:C	T	C	-0.0409696	0.00644676	37074	Albumin	2.08344e-10	NA	rs4661718	T	intergenic_variant	EPHA2	0.469305	0.6644	0.7617	0.6396	0.5313	0.5801	0.8817	0.7363	0.5452	0.6252	0.6262	0.5019	not_sas_specific	not_sas_specific
11	4876109	chr11:4876109:A:G	A	G	0.0672622	0.00747026	38154	MCH	2.17621e-19	NA	rs1155740	G	non_coding_transcript_exon_variant	OR51T1	0.716375	0.6639	0.5895	0.8991	0.5469	0.8482	0.09737	0.6946	0.7785	0.7535	0.6825	0.7561	not_sas_specific	not_sas_specific
11	4876109	chr11:4876109:A:G	A	G	0.0731942	0.00766447	38162	MCV	1.29957e-21	NA	rs1155740	G	non_coding_transcript_exon_variant	OR51T1	0.716395	0.6639	0.5895	0.8991	0.5469	0.8482	0.09737	0.6946	0.7785	0.7535	0.6825	0.7561	not_sas_specific	not_sas_specific
11	4876109	chr11:4876109:A:G	A	G	-0.0377089	0.00588336	38136	RBC	1.46073e-10	NA	rs1155740	G	non_coding_transcript_exon_variant	OR51T1	0.71641	0.6639	0.5895	0.8991	0.5469	0.8482	0.09737	0.6946	0.7785	0.7535	0.6825	0.7561	not_sas_specific	not_sas_specific
11	4885959	chr11:4885959:T:C	T	C	0.0637566	0.00741861	38154	MCH	8.3888e-18	NA	rs10768340	C	intron_variant	OR51T1	0.710385	0.6632	0.617	0.9044	0.5354	0.8153	0.09745	0.6925	0.7753	0.7406	0.6705	0.7488	not_sas_specific	not_sas_specific
11	4885959	chr11:4885959:T:C	T	C	0.0697422	0.00761148	38162	MCV	5.05825e-20	NA	rs10768340	C	intron_variant	OR51T1	0.710406	0.6632	0.617	0.9044	0.5354	0.8153	0.09745	0.6925	0.7753	0.7406	0.6705	0.7488	not_sas_specific	not_sas_specific
9	97771865	chr9:97771865:A:G	A	G	0.115771	0.0087576	35782	TSH	6.76706e-40	NA	rs1877431	G	intron_variant	XPA	0.762171	0.6629	0.7396	0.3538	0.672	0.6119	0.8899	0.6005	0.6497	0.606	0.6697	0.7659	not_sas_specific	not_sas_specific
2	21104763	chr2:21104763:G:A	G	A	0.0725313	0.00936521	29052	LDL-C	9.57635e-15	NA	rs97458	A	intergenic_variant	TDRD15	0.762433	0.6626	0.5572	0.7763	0.7171	0.5981	0.8536	0.6866	0.6677	0.6917	0.651	0.7548	not_sas_specific	not_sas_specific
2	21104763	chr2:21104763:G:A	G	A	0.0630484	0.00885756	32762	Total_cholesterol	1.09471e-12	NA	rs97458	A	intergenic_variant	TDRD15	0.762963	0.6626	0.5572	0.7763	0.7171	0.5981	0.8536	0.6866	0.6677	0.6917	0.651	0.7548	not_sas_specific	not_sas_specific
2	21152474	chr2:21152474:G:A	G	A	0.0715351	0.00937778	29052	LDL-C	2.38122e-14	NA	rs312976	A	intergenic_variant	TDRD15	0.764203	0.6615	0.5537	0.7769	0.7151	0.5929	0.8517	0.6867	0.6677	0.6918	0.6491	0.7592	not_sas_specific	not_sas_specific
2	21152474	chr2:21152474:G:A	G	A	0.0607609	0.00886621	32762	Total_cholesterol	7.2277e-12	NA	rs312976	A	intergenic_variant	TDRD15	0.764495	0.6615	0.5537	0.7769	0.7151	0.5929	0.8517	0.6867	0.6677	0.6918	0.6491	0.7592	not_sas_specific	not_sas_specific
3	142512004	chr3:142512004:A:G	A	G	-0.0489282	0.00669501	38154	MCH	2.70832e-13	NA	rs9876254	G	intron_variant	XRN1	0.448556	0.6605	0.896	0.7053	0.5458	0.5692	0.4704	0.5475	0.6178	0.5943	0.6421	0.4464	not_sas_specific	not_sas_specific
3	142512004	chr3:142512004:A:G	A	G	-0.047815	0.00685346	38162	MCV	3.02065e-12	NA	rs9876254	G	intron_variant	XRN1	0.448501	0.6605	0.896	0.7053	0.5458	0.5692	0.4704	0.5475	0.6178	0.5943	0.6421	0.4464	not_sas_specific	not_sas_specific
8	32591213	chr8:32591213:C:T	C	T	0.0547319	0.00761383	35782	TSH	6.55089e-13	NA	rs2466094	T	intron_variant	NRG1	0.652322	0.6603	0.5373	0.6952	0.7486	0.6765	0.8323	0.6664	0.6752	0.7009	0.6782	0.6385	not_sas_specific	not_sas_specific
3	142479210	chr3:142479210:C:T	C	T	-0.0488945	0.006712	38154	MCH	3.22552e-13	NA	rs6440084	T	intron_variant	XRN1	0.448589	0.6591	0.8957	0.7059	0.5446	0.5683	0.4654	0.5478	0.6203	0.593	0.6409	0.4432	not_sas_specific	not_sas_specific
3	142479210	chr3:142479210:C:T	C	T	-0.0476969	0.00687087	38162	MCV	3.86812e-12	NA	rs6440084	T	intron_variant	XRN1	0.448535	0.6591	0.8957	0.7059	0.5446	0.5683	0.4654	0.5478	0.6203	0.593	0.6409	0.4432	not_sas_specific	not_sas_specific
14	103543602	chr14:103543602:C:T	C	T	0.0514839	0.00678011	38159	Monocytes	3.11674e-14	NA	rs2403193	T	intergenic_variant	TRMT61A	0.498621	0.6577	0.7031	0.7062	0.5801	0.6862	0.4913	0.6789	0.7484	0.6661	0.6414	0.4962	not_sas_specific	not_sas_specific
3	16910158	chr3:16910158:T:A	T	A	-0.0415639	0.00678206	38154	MCH	8.87136e-10	NA	rs2881771	A	intron_variant	PLCL2	0.587495	0.6575	0.7045	0.5077	0.6909	0.6743	0.464	0.5682	0.7437	0.6539	0.6665	0.6106	not_sas_specific	not_sas_specific
3	16910158	chr3:16910158:T:A	T	A	-0.0424213	0.00694276	38162	MCV	9.95405e-10	NA	rs2881771	A	intron_variant	PLCL2	0.587528	0.6575	0.7045	0.5077	0.6909	0.6743	0.464	0.5682	0.7437	0.6539	0.6665	0.6106	not_sas_specific	not_sas_specific
11	116829268	chr11:116829268:A:C	A	C	-0.0544774	0.00728767	32762	Total_cholesterol	7.70371e-14	NA	rs2542052	C	upstream_gene_variant	APOC3	0.469024	0.6574	0.5341	0.7389	0.6738	0.6607	0.6515	0.6882	0.6707	0.7025	0.6561	0.6074	not_sas_specific	not_sas_specific
11	116829268	chr11:116829268:A:C	A	C	-0.100476	0.00748332	29818	Triglycerides	4.2228e-41	NA	rs2542052	C	upstream_gene_variant	APOC3	0.470176	0.6574	0.5341	0.7389	0.6738	0.6607	0.6515	0.6882	0.6707	0.7025	0.6561	0.6074	not_sas_specific	not_sas_specific
10	99811236	chr10:99811236:C:A	C	A	0.0404153	0.00649687	36957	ALT	4.94823e-10	NA	rs7076773	A	intron_variant	ABCC2	0.631408	0.657	0.7314	0.5033	0.6371	0.6118	0.7678	0.6459	0.6656	0.6163	0.642	0.63	not_sas_specific	not_sas_specific
10	63118657	chr10:63118657:G:A	G	A	-0.0641474	0.00760109	36814	ALP	3.19448e-17	NA	rs6479878	G	intergenic_variant	NRBF2	0.284851	0.6566	0.369	0.7831	0.5882	0.7894	0.6332	0.8569	0.6234	0.8047	0.6442	0.7242	not_sas_specific	not_sas_specific
10	63118657	chr10:63118657:G:A	G	A	-0.0509505	0.0073025	38164	Platelets	3.01301e-12	NA	rs6479878	G	intergenic_variant	NRBF2	0.284902	0.6566	0.369	0.7831	0.5882	0.7894	0.6332	0.8569	0.6234	0.8047	0.6442	0.7242	not_sas_specific	not_sas_specific
11	116712301	chr11:116712301:G:A	G	A	-0.0839444	0.00762231	29818	Triglycerides	3.30826e-28	NA	rs7480302	A	intergenic_variant	BUD13	0.416698	0.6565	0.5976	0.7643	0.5951	0.7262	0.522	0.6704	0.5764	0.7257	0.6713	0.421	not_sas_specific	not_sas_specific
6	33679874	chr6:33679874:A:G	A	G	0.0702742	0.00967844	30364	Phosphate	3.84503e-13	NA	rs4713654	G	splice_region_variant	UQCC2	0.796455	0.6562	0.5365	0.7577	0.7011	0.665	0.8889	0.7948	0.5886	0.668	0.6427	0.8037	not_sas_specific	not_sas_specific
3	142564971	chr3:142564971:A:G	A	G	-0.0493956	0.00662635	38154	MCH	9.0261e-14	NA	rs1129393	G	non_coding_transcript_exon_variant	ATR	0.448425	0.656	0.8949	0.6867	0.5457	0.5609	0.4671	0.5395	0.6203	0.5877	0.6419	0.4438	not_sas_specific	not_sas_specific
3	142564971	chr3:142564971:A:G	A	G	-0.0478414	0.0067832	38162	MCV	1.75186e-12	NA	rs1129393	G	non_coding_transcript_exon_variant	ATR	0.448371	0.656	0.8949	0.6867	0.5457	0.5609	0.4671	0.5395	0.6203	0.5877	0.6419	0.4438	not_sas_specific	not_sas_specific
1	19515431	chr1:19515431:G:A	G	A	0.0617365	0.00776441	35782	TSH	1.84714e-15	NA	rs12041608	A	intergenic_variant	CAPZB	0.658127	0.6556	0.4048	0.6176	0.6528	0.79	0.6955	0.7983	0.7357	0.7731	0.6672	0.6768	not_sas_specific	not_sas_specific
17	82745887	chr17:82745887:G:A	G	A	0.0730451	0.00877467	30967	HbA1c	8.46642e-17	NA	rs2264575	A	intron_variant	TBCD	0.714336	0.6546	0.6887	0.6578	0.6179	0.6773	0.6578	0.6113	0.6456	0.6425	0.6572	0.7241	not_sas_specific	not_sas_specific
3	142597601	chr3:142597601:C:T	C	T	-0.0491177	0.00663923	38154	MCH	1.38166e-13	NA	rs6440094	T	intron_variant	PLS1	0.449528	0.6544	0.8946	0.6802	0.5454	0.5585	0.4655	0.5376	0.6203	0.5851	0.6409	0.4446	not_sas_specific	not_sas_specific
3	142597601	chr3:142597601:C:T	C	T	-0.0475128	0.00679638	38162	MCV	2.73086e-12	NA	rs6440094	T	intron_variant	PLS1	0.449473	0.6544	0.8946	0.6802	0.5454	0.5585	0.4655	0.5376	0.6203	0.5851	0.6409	0.4446	not_sas_specific	not_sas_specific
3	122301347	chr3:122301347:G:A	G	A	0.0664507	0.00808597	28498	Calcium	2.06919e-16	NA	rs9851884	G	intergenic_variant	CSTA	0.436241	0.654	0.5734	0.8158	0.6264	0.664	0.515	0.6756	0.6266	0.7215	0.6657	0.5433	not_sas_specific	not_sas_specific
3	142460655	chr3:142460655:T:C	T	C	-0.0484316	0.00672041	38154	MCH	5.73456e-13	NA	rs6780250	C	non_coding_transcript_exon_variant	XRN1	0.450931	0.6537	0.8982	0.6989	0.5414	0.5582	0.4701	0.5436	0.6234	0.581	0.6365	0.4446	not_sas_specific	not_sas_specific
3	142460655	chr3:142460655:T:C	T	C	-0.0471939	0.00687945	38162	MCV	6.88018e-12	NA	rs6780250	C	non_coding_transcript_exon_variant	XRN1	0.450877	0.6537	0.8982	0.6989	0.5414	0.5582	0.4701	0.5436	0.6234	0.581	0.6365	0.4446	not_sas_specific	not_sas_specific
6	29702621	chr6:29702621:A:G	A	G	-0.0467383	0.00695506	38158	Lymphocytes	1.81677e-11	NA	rs3129052	G	intergenic_variant	HLA-F	0.52767	0.6536	0.6135	0.6743	0.7488	0.7138	0.6643	0.5548	0.5759	0.6736	0.6568	0.5742	not_sas_specific	not_sas_specific
11	116693276	chr11:116693276:C:G	C	G	0.0822936	0.00784886	29818	Triglycerides	1.01485e-25	NA	rs1787701	G	intergenic_variant	BUD13	0.621448	0.6506	0.863	0.5559	0.6573	0.5415	0.684	0.5813	0.6456	0.5381	0.6322	0.6131	not_sas_specific	not_sas_specific
7	100638347	chr7:100638347:A:C	A	C	-0.0524197	0.00674763	38154	MCH	7.93597e-15	NA	rs7385804	A	intron_variant	TFR2	0.37903	0.6501	0.6803	0.5111	0.7279	0.6979	0.7821	0.5358	0.7357	0.6215	0.6708	0.6344	not_sas_specific	not_sas_specific
7	100638347	chr7:100638347:A:C	A	C	-0.048131	0.00691006	38162	MCV	3.27567e-12	NA	rs7385804	A	intron_variant	TFR2	0.379029	0.6501	0.6803	0.5111	0.7279	0.6979	0.7821	0.5358	0.7357	0.6215	0.6708	0.6344	not_sas_specific	not_sas_specific
7	100638347	chr7:100638347:A:C	A	C	0.0503406	0.00536059	38136	RBC	5.95114e-21	NA	rs7385804	A	intron_variant	TFR2	0.379091	0.6501	0.6803	0.5111	0.7279	0.6979	0.7821	0.5358	0.7357	0.6215	0.6708	0.6344	not_sas_specific	not_sas_specific
11	4598006	chr11:4598006:G:A	G	A	0.0440344	0.0069919	38154	MCH	3.01689e-10	NA	rs4243952	A	downstream_gene_variant	OR52I1	0.631091	0.6497	0.6114	0.5615	0.6775	0.6829	0.6297	0.6526	0.6847	0.6679	0.6617	0.6342	not_sas_specific	not_sas_specific
11	4598006	chr11:4598006:G:A	G	A	0.0457545	0.00717333	38162	MCV	1.78925e-10	NA	rs4243952	A	downstream_gene_variant	OR52I1	0.631103	0.6497	0.6114	0.5615	0.6775	0.6829	0.6297	0.6526	0.6847	0.6679	0.6617	0.6342	not_sas_specific	not_sas_specific
8	18404610	chr8:18404610:T:C	T	C	-0.0496299	0.00793411	29818	Triglycerides	3.96872e-10	NA	rs4921909	C	downstream_gene_variant	NAT2	0.673358	0.6495	0.5763	0.6802	0.5561	0.8004	0.2932	0.6915	0.7278	0.723	0.6635	0.7002	not_sas_specific	not_sas_specific
8	18404921	chr8:18404921:T:C	T	C	-0.0496864	0.00793462	29818	Triglycerides	3.80137e-10	NA	rs4646256	C	downstream_gene_variant	NAT2	0.673309	0.6494	0.5762	0.6787	0.5555	0.8008	0.2928	0.6913	0.7278	0.7231	0.6636	0.7009	not_sas_specific	not_sas_specific
6	25546573	chr6:25546573:A:G	A	G	-0.0452478	0.00687002	38164	Platelets	4.51024e-11	NA	rs530145	G	intron_variant	SCGN	0.643138	0.6493	0.771	0.5221	0.5948	0.5896	0.545	0.5277	0.6847	0.62	0.6495	0.632	not_sas_specific	not_sas_specific
19	11116804	chr19:11116804:A:C	A	C	0.0830813	0.0081168	29052	LDL-C	1.37183e-24	NA	rs2738447	C	intron_variant	LDLR	0.618296	0.6489	0.7702	0.5264	0.6824	0.5819	0.6129	0.6257	0.6274	0.5814	0.6279	0.623	not_sas_specific	not_sas_specific
19	11116804	chr19:11116804:A:C	A	C	0.0792821	0.00971895	19949	Non_HDL_cholesterol	3.42137e-16	NA	rs2738447	C	intron_variant	LDLR	0.617944	0.6489	0.7702	0.5264	0.6824	0.5819	0.6129	0.6257	0.6274	0.5814	0.6279	0.623	not_sas_specific	not_sas_specific
19	11116804	chr19:11116804:A:C	A	C	0.0767164	0.00759455	32762	Total_cholesterol	5.44001e-24	NA	rs2738447	C	intron_variant	LDLR	0.618686	0.6489	0.7702	0.5264	0.6824	0.5819	0.6129	0.6257	0.6274	0.5814	0.6279	0.623	not_sas_specific	not_sas_specific
3	142601690	chr3:142601690:A:T	A	T	-0.0496131	0.0066449	38154	MCH	8.24518e-14	NA	rs7428496	T	intron_variant	PLS1	0.449463	0.6485	0.8864	0.6799	0.5441	0.5548	0.4643	0.4986	0.621	0.5839	0.6373	0.444	not_sas_specific	not_sas_specific
3	142601690	chr3:142601690:A:T	A	T	-0.0482154	0.00680218	38162	MCV	1.35831e-12	NA	rs7428496	T	intron_variant	PLS1	0.449408	0.6485	0.8864	0.6799	0.5441	0.5548	0.4643	0.4986	0.621	0.5839	0.6373	0.444	not_sas_specific	not_sas_specific
19	18278325	chr19:18278325:G:A	G	A	-0.0482867	0.00734284	38159	Monocytes	4.8317e-11	NA	rs12608504	G	upstream_gene_variant	JUND	0.291072	0.6484	0.6286	0.6802	0.6766	0.5833	0.8232	0.6579	0.6171	0.6401	0.6111	0.6955	not_sas_specific	not_sas_specific
2	31238066	chr2:31238066:A:G	A	G	-0.0726592	0.010167	38164	Platelets	8.89611e-13	NA	rs711229	A	intron_variant	EHD3	0.1182	0.6484	0.4666	0.7429	0.7517	0.6768	0.889	0.7265	0.6994	0.6849	0.6761	0.8799	not_sas_specific	not_sas_specific
19	11110504	chr19:11110504:A:G	A	G	0.0789423	0.00819213	29052	LDL-C	5.61436e-22	NA	rs892116	G	intron_variant	LDLR	0.612135	0.6482	0.7396	0.5285	0.6915	0.6174	0.6108	0.6306	0.6329	0.5941	0.6275	0.623	not_sas_specific	not_sas_specific
19	11110504	chr19:11110504:A:G	A	G	0.0779131	0.0098179	19949	Non_HDL_cholesterol	2.09122e-15	NA	rs892116	G	intron_variant	LDLR	0.612249	0.6482	0.7396	0.5285	0.6915	0.6174	0.6108	0.6306	0.6329	0.5941	0.6275	0.623	not_sas_specific	not_sas_specific
19	11110504	chr19:11110504:A:G	A	G	0.0722728	0.00767325	32762	Total_cholesterol	4.56247e-21	NA	rs892116	G	intron_variant	LDLR	0.612583	0.6482	0.7396	0.5285	0.6915	0.6174	0.6108	0.6306	0.6329	0.5941	0.6275	0.623	not_sas_specific	not_sas_specific
17	40028327	chr17:40028327:C:T	C	T	-0.146634	0.00763691	38163	Neutrophils	3.65342e-82	NA	rs6503533	T	intron_variant	MED24	0.710842	0.6481	0.7011	0.641	0.661	0.6573	0.5476	0.6109	0.7532	0.6178	0.6681	0.7477	not_sas_specific	not_sas_specific
11	116704839	chr11:116704839:A:G	A	G	0.0576508	0.00889923	29818	Triglycerides	9.28325e-11	NA	rs1263058	G	intergenic_variant	BUD13	0.76003	0.6481	0.6876	0.6949	0.7351	0.5833	0.6782	0.6413	0.6962	0.5974	0.6518	0.7643	not_sas_specific	not_sas_specific
17	40028327	chr17:40028327:C:T	C	T	-0.113977	0.00774048	38171	WBC	4.46992e-49	NA	rs6503533	T	intron_variant	MED24	0.710824	0.6481	0.7011	0.641	0.661	0.6573	0.5476	0.6109	0.7532	0.6178	0.6681	0.7477	not_sas_specific	not_sas_specific
17	82749052	chr17:82749052:G:A	G	A	0.0732033	0.00877118	30967	HbA1c	7.06806e-17	NA	rs2243416	A	non_coding_transcript_exon_variant	TBCD	0.714314	0.648	0.6674	0.6568	0.6127	0.6772	0.6589	0.6117	0.6424	0.642	0.6507	0.724	not_sas_specific	not_sas_specific
6	33679817	chr6:33679817:C:A	C	A	0.0696086	0.00967199	30364	Phosphate	6.15886e-13	NA	rs4713653	A	intron_variant	UQCC2	0.795998	0.6474	0.5076	0.7588	0.6956	0.665	0.888	0.7956	0.5759	0.6673	0.6371	0.8039	not_sas_specific	not_sas_specific
1	19510778	chr1:19510778:G:A	G	A	0.0613173	0.00781081	35782	TSH	4.14954e-15	NA	rs7549219	A	intergenic_variant	CAPZB	0.657617	0.6473	0.3882	0.6203	0.6449	0.7838	0.6715	0.7849	0.7357	0.7721	0.6591	0.6689	not_sas_specific	not_sas_specific
17	82749567	chr17:82749567:G:A	G	A	0.0733098	0.00877379	30967	HbA1c	6.51328e-17	NA	rs2459706	A	non_coding_transcript_exon_variant	TBCD	0.714289	0.6464	0.6653	0.656	0.6105	0.6767	0.6559	0.6123	0.6355	0.6406	0.6482	0.7216	not_sas_specific	not_sas_specific
13	94624912	chr13:94624912:A:G	A	G	-0.0434858	0.00694427	36814	ALP	3.79804e-10	NA	rs4465476	G	intron_variant	GPR180	0.485176	0.6462	0.8818	0.5166	0.4479	0.6098	0.3317	0.5703	0.6899	0.5973	0.6136	0.5067	not_sas_specific	not_sas_specific
3	142545016	chr3:142545016:C:A	C	A	-0.0492979	0.00664601	38154	MCH	1.19207e-13	NA	rs13067795	A	intron_variant	ATR	0.448202	0.6455	0.8463	0.7029	0.5422	0.5683	0.4662	0.5475	0.6171	0.5931	0.6353	0.4442	not_sas_specific	not_sas_specific
3	142595145	chr3:142595145:T:A	T	A	-0.0492771	0.00664101	38154	MCH	1.17004e-13	NA	rs6440092	A	upstream_gene_variant	PLS1	0.449076	0.6455	0.8651	0.6817	0.5397	0.5582	0.4659	0.5372	0.6178	0.5848	0.6347	0.4438	not_sas_specific	not_sas_specific
3	142600371	chr3:142600371:G:C	G	C	-0.049221	0.00664132	38154	MCH	1.25026e-13	NA	rs13093869	C	intron_variant	PLS1	0.449272	0.6455	0.8656	0.6795	0.5398	0.5545	0.4647	0.5394	0.6203	0.5846	0.6345	0.4438	not_sas_specific	not_sas_specific
3	142545016	chr3:142545016:C:A	C	A	-0.0479889	0.00680331	38162	MCV	1.74181e-12	NA	rs13067795	A	intron_variant	ATR	0.448147	0.6455	0.8463	0.7029	0.5422	0.5683	0.4662	0.5475	0.6171	0.5931	0.6353	0.4442	not_sas_specific	not_sas_specific
3	142595145	chr3:142595145:T:A	T	A	-0.0477415	0.0067982	38162	MCV	2.17671e-12	NA	rs6440092	A	upstream_gene_variant	PLS1	0.449021	0.6455	0.8651	0.6817	0.5397	0.5582	0.4659	0.5372	0.6178	0.5848	0.6347	0.4438	not_sas_specific	not_sas_specific
3	142600371	chr3:142600371:G:C	G	C	-0.0476232	0.00679851	38162	MCV	2.47059e-12	NA	rs13093869	C	intron_variant	PLS1	0.449217	0.6455	0.8656	0.6795	0.5398	0.5545	0.4647	0.5394	0.6203	0.5846	0.6345	0.4438	not_sas_specific	not_sas_specific
3	142525008	chr3:142525008:T:A	T	A	-0.0491693	0.00665084	38154	MCH	1.43615e-13	NA	rs7651071	A	intron_variant	ATR	0.448354	0.6454	0.8463	0.7022	0.5414	0.5683	0.4655	0.5473	0.6171	0.5934	0.6351	0.4434	not_sas_specific	not_sas_specific
3	142525008	chr3:142525008:T:A	T	A	-0.0480763	0.00680826	38162	MCV	1.6474e-12	NA	rs7651071	A	intron_variant	ATR	0.448299	0.6454	0.8463	0.7022	0.5414	0.5683	0.4655	0.5473	0.6171	0.5934	0.6351	0.4434	not_sas_specific	not_sas_specific
3	142597194	chr3:142597194:A:G	A	G	-0.0492797	0.0066404	38154	MCH	1.16065e-13	NA	rs6440093	G	intron_variant	PLS1	0.449089	0.645	0.8623	0.6795	0.5397	0.5585	0.4671	0.5389	0.6203	0.585	0.6348	0.4439	not_sas_specific	not_sas_specific
3	142597194	chr3:142597194:A:G	A	G	-0.0477466	0.00679758	38162	MCV	2.15526e-12	NA	rs6440093	G	intron_variant	PLS1	0.449034	0.645	0.8623	0.6795	0.5397	0.5585	0.4671	0.5389	0.6203	0.585	0.6348	0.4439	not_sas_specific	not_sas_specific
3	142592870	chr3:142592870:T:C	T	C	-0.0492946	0.00664034	38154	MCH	1.14078e-13	NA	rs6799752	C	upstream_gene_variant	PLS1	0.44908	0.6449	0.8624	0.6795	0.5394	0.5582	0.4655	0.5389	0.6203	0.5848	0.6341	0.444	not_sas_specific	not_sas_specific
3	142592870	chr3:142592870:T:C	T	C	-0.0477675	0.00679752	38162	MCV	2.10717e-12	NA	rs6799752	C	upstream_gene_variant	PLS1	0.449025	0.6449	0.8624	0.6795	0.5394	0.5582	0.4655	0.5389	0.6203	0.5848	0.6341	0.444	not_sas_specific	not_sas_specific
2	181447545	chr2:181447545:A:C	A	C	-0.144631	0.00696936	38159	Monocytes	1.166e-95	NA	rs155123	A	intergenic_variant	ITGA4	0.357557	0.6447	0.8447	0.5824	0.5595	0.5251	0.3273	0.5863	0.6203	0.5827	0.6429	0.6409	not_sas_specific	not_sas_specific
2	216760800	chr2:216760800:A:G	A	G	-0.0892904	0.00770357	35782	TSH	4.58881e-31	NA	rs13015993	A	intron_variant	IGFBP5	0.317772	0.6445	0.5083	0.7029	0.6209	0.7582	0.5223	0.6248	0.7261	0.7327	0.6829	0.702	not_sas_specific	not_sas_specific
3	142633088	chr3:142633088:C:T	C	T	-0.0448626	0.00660052	38154	MCH	1.06955e-11	NA	rs7646880	T	intron_variant	PLS1	0.458533	0.6443	0.8765	0.6787	0.4974	0.5551	0.3878	0.5475	0.6139	0.5885	0.6303	0.4557	not_sas_specific	not_sas_specific
3	142633088	chr3:142633088:C:T	C	T	-0.0441488	0.00675672	38162	MCV	6.40177e-11	NA	rs7646880	T	intron_variant	PLS1	0.458476	0.6443	0.8765	0.6787	0.4974	0.5551	0.3878	0.5475	0.6139	0.5885	0.6303	0.4557	not_sas_specific	not_sas_specific
3	142614183	chr3:142614183:G:A	G	A	-0.0454894	0.00660774	38154	MCH	5.80898e-12	NA	rs4413348	A	intron_variant	PLS1	0.457557	0.6441	0.8687	0.6795	0.496	0.5585	0.3978	0.5504	0.6266	0.5916	0.6299	0.4551	not_sas_specific	not_sas_specific
3	142614183	chr3:142614183:G:A	G	A	-0.0448545	0.00676411	38162	MCV	3.32889e-11	NA	rs4413348	A	intron_variant	PLS1	0.4575	0.6441	0.8687	0.6795	0.496	0.5585	0.3978	0.5504	0.6266	0.5916	0.6299	0.4551	not_sas_specific	not_sas_specific
15	79962867	chr15:79962867:T:C	T	C	-0.0569691	0.00691314	38159	Monocytes	1.71199e-16	NA	rs2562754	T	intron_variant	BCL2A1	0.355499	0.644	0.3472	0.6217	0.7284	0.7055	0.6677	0.842	0.6859	0.7681	0.639	0.6605	not_sas_specific	not_sas_specific
6	33604382	chr6:33604382:C:A	C	A	-0.0512822	0.00672833	38164	Platelets	2.50092e-14	NA	rs210213	A	intergenic_variant	ITPR3	0.556937	0.6434	0.7323	0.5022	0.5968	0.6456	0.5674	0.4474	0.6013	0.6421	0.6561	0.5792	not_sas_specific	not_sas_specific
8	18402516	chr8:18402516:G:C	G	C	-0.0502448	0.00790042	29818	Triglycerides	2.02069e-10	NA	rs11787313	C	downstream_gene_variant	NAT2	0.668323	0.6434	0.5741	0.6791	0.553	0.8008	0.2922	0.6813	0.7278	0.7134	0.6603	0.6969	not_sas_specific	not_sas_specific
2	233679939	chr2:233679939:G:A	G	A	0.449141	0.00703979	36629	Bilirubin	0	NA	rs7579530	A	intron_variant	UGT1A7	0.637302	0.6433	0.7243	0.6692	0.5262	0.5836	0.4276	0.7009	0.5506	0.6313	0.6082	0.6544	not_sas_specific	not_sas_specific
8	18403983	chr8:18403983:G:A	G	A	-0.0502702	0.00791777	29818	Triglycerides	2.16681e-10	NA	rs1390360	A	downstream_gene_variant	NAT2	0.670542	0.6427	0.5736	0.6755	0.5526	0.8002	0.2936	0.6782	0.7261	0.7124	0.6601	0.7007	not_sas_specific	not_sas_specific
3	142618588	chr3:142618588:A:G	A	G	-0.0455937	0.00660731	38154	MCH	5.18203e-12	NA	rs2049325	G	intron_variant	PLS1	0.457619	0.6425	0.8685	0.681	0.4975	0.5542	0.3981	0.5466	0.6297	0.5887	0.6266	0.4544	not_sas_specific	not_sas_specific
11	5021245	chr11:5021245:T:C	T	C	0.0427172	0.00682535	38154	MCH	3.88428e-10	NA	rs2445346	C	intergenic_variant	OR52J3	0.582557	0.6425	0.6872	0.6732	0.6372	0.626	0.4099	0.6576	0.6867	0.635	0.6413	0.6007	not_sas_specific	not_sas_specific
3	142618588	chr3:142618588:A:G	A	G	-0.0450154	0.00676367	38162	MCV	2.82358e-11	NA	rs2049325	G	intron_variant	PLS1	0.457563	0.6425	0.8685	0.681	0.4975	0.5542	0.3981	0.5466	0.6297	0.5887	0.6266	0.4544	not_sas_specific	not_sas_specific
11	5021245	chr11:5021245:T:C	T	C	0.044623	0.00700242	38162	MCV	1.85969e-10	NA	rs2445346	C	intergenic_variant	OR52J3	0.582541	0.6425	0.6872	0.6732	0.6372	0.626	0.4099	0.6576	0.6867	0.635	0.6413	0.6007	not_sas_specific	not_sas_specific
13	94628875	chr13:94628875:A:G	A	G	-0.0432265	0.00684508	36814	ALP	2.70222e-10	NA	rs2298056	G	3_prime_UTR_variant	GPR180	0.48494	0.6423	0.8827	0.5143	0.4476	0.6096	0.3262	0.5218	0.6899	0.5959	0.6115	0.5104	not_sas_specific	not_sas_specific
13	94630676	chr13:94630676:C:G	C	G	-0.0435244	0.00692089	36814	ALP	3.19845e-10	NA	rs7326576	G	3_prime_UTR_variant	GPR180	0.48218	0.642	0.8823	0.5165	0.4474	0.6096	0.3252	0.5224	0.6847	0.5957	0.6113	0.5077	not_sas_specific	not_sas_specific
13	94632726	chr13:94632726:C:A	C	A	-0.043361	0.0069379	36814	ALP	4.108e-10	NA	rs1341267	A	3_prime_UTR_variant	GPR180	0.481358	0.6418	0.8828	0.5187	0.4468	0.6095	0.3282	0.5218	0.6835	0.5948	0.6114	0.5064	not_sas_specific	not_sas_specific
17	39994239	chr17:39994239:T:C	T	C	-0.147896	0.00754764	38163	Neutrophils	1.70451e-85	NA	rs3826331	C	non_coding_transcript_exon_variant	PSMD3	0.707884	0.6414	0.7121	0.5769	0.6583	0.651	0.5381	0.5998	0.7785	0.6006	0.6619	0.7471	not_sas_specific	not_sas_specific
17	39994239	chr17:39994239:T:C	T	C	-0.118817	0.00764998	38171	WBC	2.11885e-54	NA	rs3826331	C	non_coding_transcript_exon_variant	PSMD3	0.707867	0.6414	0.7121	0.5769	0.6583	0.651	0.5381	0.5998	0.7785	0.6006	0.6619	0.7471	not_sas_specific	not_sas_specific
3	142552955	chr3:142552955:A:C	A	C	-0.0497276	0.00664042	38154	MCH	6.95985e-14	NA	rs10935465	C	intron_variant	ATR	0.448198	0.6413	0.8499	0.6833	0.5414	0.5594	0.4706	0.536	0.6147	0.5846	0.6313	0.45	not_sas_specific	not_sas_specific
3	142552955	chr3:142552955:A:C	A	C	-0.0481119	0.0067976	38162	MCV	1.46487e-12	NA	rs10935465	C	intron_variant	ATR	0.448144	0.6413	0.8499	0.6833	0.5414	0.5594	0.4706	0.536	0.6147	0.5846	0.6313	0.45	not_sas_specific	not_sas_specific
3	142619599	chr3:142619599:T:C	T	C	-0.045533	0.00661595	38154	MCH	5.88844e-12	NA	rs9866958	C	5_prime_UTR_variant	PLS1	0.457375	0.6409	0.8607	0.6787	0.4964	0.5539	0.4001	0.5498	0.6266	0.5896	0.6257	0.4548	not_sas_specific	not_sas_specific
3	142619599	chr3:142619599:T:C	T	C	-0.0451364	0.00677252	38162	MCV	2.65338e-11	NA	rs9866958	C	5_prime_UTR_variant	PLS1	0.457319	0.6409	0.8607	0.6787	0.4964	0.5539	0.4001	0.5498	0.6266	0.5896	0.6257	0.4548	not_sas_specific	not_sas_specific
17	7559652	chr17:7559652:G:A	G	A	0.0599429	0.00762796	34829	Total_protein	3.89314e-15	NA	rs3803800	G	missense_variant	TNFSF13	0.345675	0.6407	0.3562	0.8132	0.6226	0.7928	0.6346	0.7538	0.8196	0.7869	0.6761	0.6591	not_sas_specific	not_sas_specific
2	233829529	chr2:233829529:G:A	G	A	-0.0853239	0.0070499	36629	Bilirubin	1.02e-33	NA	rs502059	G	intron_variant	HJURP	0.352098	0.6405	0.8703	0.6589	0.5374	0.6146	0.5035	0.4685	0.6242	0.5617	0.619	0.6524	not_sas_specific	not_sas_specific
6	33486012	chr6:33486012:A:G	A	G	-0.0462687	0.00670833	38164	Platelets	5.30396e-12	NA	rs140590139	G	intergenic_variant	ZBTB9	0.563332	0.6405	0.741	0.7306	0.6193	0.6513	0.6494	0.4213	0.6879	0.6179	0.6623	0.5971	not_sas_specific	not_sas_specific
3	142624710	chr3:142624710:C:T	C	T	-0.0454278	0.00660687	38154	MCH	6.16169e-12	NA	rs2140432	T	intron_variant	PLS1	0.457829	0.64	0.8608	0.6821	0.4947	0.5548	0.4003	0.5464	0.6297	0.5882	0.6261	0.4559	not_sas_specific	not_sas_specific
3	142624710	chr3:142624710:C:T	C	T	-0.0448921	0.00676322	38162	MCV	3.1864e-11	NA	rs2140432	T	intron_variant	PLS1	0.457772	0.64	0.8608	0.6821	0.4947	0.5548	0.4003	0.5464	0.6297	0.5882	0.6261	0.4559	not_sas_specific	not_sas_specific
3	142622466	chr3:142622466:T:G	T	G	-0.0454009	0.00660819	38154	MCH	6.40324e-12	NA	rs9882763	G	intron_variant	PLS1	0.457577	0.6396	0.8607	0.6788	0.4943	0.5546	0.3995	0.5453	0.6297	0.5882	0.6256	0.4551	not_sas_specific	not_sas_specific
3	142622466	chr3:142622466:T:G	T	G	-0.0449194	0.00676457	38162	MCV	3.12896e-11	NA	rs9882763	G	intron_variant	PLS1	0.457521	0.6396	0.8607	0.6788	0.4943	0.5546	0.3995	0.5453	0.6297	0.5882	0.6256	0.4551	not_sas_specific	not_sas_specific
3	142641531	chr3:142641531:G:A	G	A	-0.0474714	0.00662601	38154	MCH	7.81268e-13	NA	rs9832606	A	intron_variant	PLS1	0.464295	0.6394	0.724	0.7769	0.5055	0.5906	0.3853	0.6893	0.5854	0.6443	0.621	0.4555	not_sas_specific	not_sas_specific
3	142641531	chr3:142641531:G:A	G	A	-0.0458334	0.00678291	38162	MCV	1.40702e-11	NA	rs9832606	A	intron_variant	PLS1	0.46425	0.6394	0.724	0.7769	0.5055	0.5906	0.3853	0.6893	0.5854	0.6443	0.621	0.4555	not_sas_specific	not_sas_specific
11	116849373	chr11:116849373:T:C	T	C	-0.0568718	0.00764672	29818	Triglycerides	1.02683e-13	NA	rs2289893	C	intron_variant	SIK3	0.432209	0.6393	0.6523	0.8198	0.565	0.6465	0.3548	0.5776	0.5475	0.6903	0.6534	0.446	not_sas_specific	not_sas_specific
3	142622304	chr3:142622304:G:A	G	A	-0.0455484	0.00660632	38154	MCH	5.39883e-12	NA	rs9862919	A	intron_variant	PLS1	0.458023	0.6388	0.8602	0.6784	0.4937	0.5534	0.398	0.5438	0.625	0.5871	0.624	0.4559	not_sas_specific	not_sas_specific
3	142624549	chr3:142624549:G:A	G	A	-0.0454102	0.00660679	38154	MCH	6.2748e-12	NA	rs2030613	A	intron_variant	PLS1	0.457833	0.6388	0.8599	0.6788	0.4934	0.554	0.3982	0.5435	0.6274	0.5875	0.6234	0.4554	not_sas_specific	not_sas_specific
3	142622304	chr3:142622304:G:A	G	A	-0.044914	0.00676265	38162	MCV	3.10527e-11	NA	rs9862919	A	intron_variant	PLS1	0.457966	0.6388	0.8602	0.6784	0.4937	0.5534	0.398	0.5438	0.625	0.5871	0.624	0.4559	not_sas_specific	not_sas_specific
3	142624549	chr3:142624549:G:A	G	A	-0.0448877	0.00676314	38162	MCV	3.1989e-11	NA	rs2030613	A	intron_variant	PLS1	0.457776	0.6388	0.8599	0.6788	0.4934	0.554	0.3982	0.5435	0.6274	0.5875	0.6234	0.4554	not_sas_specific	not_sas_specific
3	142622310	chr3:142622310:A:T	A	T	-0.0455749	0.00660643	38154	MCH	5.25291e-12	NA	rs9824893	T	intron_variant	PLS1	0.458035	0.6387	0.8599	0.6777	0.4938	0.5537	0.3988	0.5432	0.6274	0.5871	0.6239	0.4548	not_sas_specific	not_sas_specific
3	142622310	chr3:142622310:A:T	A	T	-0.0449354	0.00676277	38162	MCV	3.04229e-11	NA	rs9824893	T	intron_variant	PLS1	0.457978	0.6387	0.8599	0.6777	0.4938	0.5537	0.3988	0.5432	0.6274	0.5871	0.6239	0.4548	not_sas_specific	not_sas_specific
3	142624559	chr3:142624559:A:G	A	G	-0.0454096	0.00660679	38154	MCH	6.27914e-12	NA	rs2177396	G	intron_variant	PLS1	0.457835	0.6386	0.8599	0.6766	0.4928	0.5539	0.3978	0.5425	0.6274	0.5873	0.6231	0.4562	not_sas_specific	not_sas_specific
3	142624559	chr3:142624559:A:G	A	G	-0.0448857	0.00676314	38162	MCV	3.20553e-11	NA	rs2177396	G	intron_variant	PLS1	0.457778	0.6386	0.8599	0.6766	0.4928	0.5539	0.3978	0.5425	0.6274	0.5873	0.6231	0.4562	not_sas_specific	not_sas_specific
9	4860300	chr9:4860300:A:G	A	G	-0.0458574	0.00712443	38164	Platelets	1.22149e-10	NA	rs15583	G	3_prime_UTR_variant	RCL1	0.654418	0.6385	0.5138	0.7237	0.674	0.6624	0.4438	0.7193	0.7184	0.7018	0.6619	0.6855	not_sas_specific	not_sas_specific
2	233846756	chr2:233846756:T:C	T	C	-0.0897138	0.00683477	36629	Bilirubin	2.334e-39	NA	rs648818	C	intron_variant	HJURP	0.54641	0.6383	0.5288	0.6974	0.665	0.7019	0.7158	0.7253	0.769	0.6812	0.6692	0.5336	not_sas_specific	not_sas_specific
1	109279544	chr1:109279544:G:A	G	A	0.220364	0.00894044	29052	LDL-C	3.86367e-134	NA	rs599839	A	downstream_gene_variant	PSRC1	0.719697	0.638	0.2769	0.6579	0.7367	0.8277	0.9222	0.7753	0.8503	0.7721	0.685	0.7465	not_sas_specific	not_sas_specific
1	109279544	chr1:109279544:G:A	G	A	0.164338	0.0106549	19949	Non_HDL_cholesterol	1.13501e-53	NA	rs599839	A	downstream_gene_variant	PSRC1	0.715411	0.638	0.2769	0.6579	0.7367	0.8277	0.9222	0.7753	0.8503	0.7721	0.685	0.7465	not_sas_specific	not_sas_specific
1	109279544	chr1:109279544:G:A	G	A	0.193329	0.0084351	32762	Total_cholesterol	2.96483e-116	NA	rs599839	A	downstream_gene_variant	PSRC1	0.721207	0.638	0.2769	0.6579	0.7367	0.8277	0.9222	0.7753	0.8503	0.7721	0.685	0.7465	not_sas_specific	not_sas_specific
8	20005235	chr8:20005235:G:A	G	A	0.0631267	0.00700457	31767	HDL-C	2.0193e-19	NA	rs4389957	A	intergenic_variant	LPL	0.411687	0.6375	0.8898	0.6787	0.5277	0.5722	0.3382	0.582	0.5637	0.5587	0.601	0.4298	not_sas_specific	not_sas_specific
8	20005235	chr8:20005235:G:A	G	A	-0.0661669	0.00752637	29818	Triglycerides	1.47809e-18	NA	rs4389957	A	intergenic_variant	LPL	0.411888	0.6375	0.8898	0.6787	0.5277	0.5722	0.3382	0.582	0.5637	0.5587	0.601	0.4298	not_sas_specific	not_sas_specific
15	58386521	chr15:58386521:T:C	T	C	-0.0818719	0.00739985	31767	HDL-C	1.87543e-28	NA	rs261290	C	intron_variant	LIPC	0.684062	0.6369	0.5713	0.6527	0.6711	0.7005	0.6497	0.611	0.6582	0.6648	0.6612	0.6785	not_sas_specific	not_sas_specific
22	37066896	chr22:37066896:A:G	A	G	0.0401222	0.00556618	31347	Haemotocrit	5.66892e-13	NA	rs855791	G	missense_variant	KCTD17	0.45396	0.6352	0.8459	0.5815	0.5166	0.5633	0.4453	0.6523	0.5924	0.5636	0.5924	0.461	not_sas_specific	not_sas_specific
22	37066896	chr22:37066896:A:G	A	G	0.065754	0.00483609	38224	Hb	4.19952e-42	NA	rs855791	G	missense_variant	KCTD17	0.456559	0.6352	0.8459	0.5815	0.5166	0.5633	0.4453	0.6523	0.5924	0.5636	0.5924	0.461	not_sas_specific	not_sas_specific
22	37066896	chr22:37066896:A:G	A	G	0.131757	0.00661383	38154	MCH	2.64911e-88	NA	rs855791	G	missense_variant	KCTD17	0.456681	0.6352	0.8459	0.5815	0.5166	0.5633	0.4453	0.6523	0.5924	0.5636	0.5924	0.461	not_sas_specific	not_sas_specific
22	37066896	chr22:37066896:A:G	A	G	0.0958892	0.00676197	38162	MCV	1.20698e-45	NA	rs855791	G	missense_variant	KCTD17	0.456637	0.6352	0.8459	0.5815	0.5166	0.5633	0.4453	0.6523	0.5924	0.5636	0.5924	0.461	not_sas_specific	not_sas_specific
22	37066896	chr22:37066896:A:G	A	G	-0.0998697	0.00681799	37125	RDW	1.38803e-48	NA	rs855791	G	missense_variant	KCTD17	0.456938	0.6352	0.8459	0.5815	0.5166	0.5633	0.4453	0.6523	0.5924	0.5636	0.5924	0.461	not_sas_specific	not_sas_specific
2	233780904	chr2:233780904:C:T	C	T	0.302108	0.00707932	36629	Bilirubin	0	NA	rs1500475	T	intron_variant	MROH2A	0.635315	0.6346	0.6214	0.6582	0.5853	0.5381	0.6712	0.748	0.7278	0.6398	0.5991	0.6174	not_sas_specific	not_sas_specific
11	5042560	chr11:5042560:G:A	G	A	0.0454533	0.0071338	38154	MCH	1.87141e-10	NA	rs2499995	A	upstream_gene_variant	OR52J3	0.64595	0.6346	0.6173	0.5768	0.6879	0.6303	0.5893	0.6701	0.6899	0.6295	0.6392	0.6666	not_sas_specific	not_sas_specific
11	5042560	chr11:5042560:G:A	G	A	0.0502615	0.00731886	38162	MCV	6.53883e-12	NA	rs2499995	A	upstream_gene_variant	OR52J3	0.645972	0.6346	0.6173	0.5768	0.6879	0.6303	0.5893	0.6701	0.6899	0.6295	0.6392	0.6666	not_sas_specific	not_sas_specific
6	31160467	chr6:31160467:T:A	T	A	-0.0493521	0.00685526	38159	Monocytes	6.05899e-13	NA	rs9263787	A	non_coding_transcript_exon_variant	TCF19	0.619607	0.6346	0.6887	0.67	0.6718	0.7699	0.604	0.632	0.7722	0.5884	0.6545	0.6203	not_sas_specific	not_sas_specific
11	5216268	chr11:5216268:C:G	C	G	0.0323889	0.00492853	38224	Hb	4.97393e-11	NA	rs7128069	G	intergenic_variant	HBB	0.585561	0.6342	0.7582	0.3352	0.5834	0.6633	0.2127	0.6198	0.7161	0.6069	0.6442	0.6139	not_sas_specific	not_sas_specific
11	5216268	chr11:5216268:C:G	C	G	0.0843801	0.00682878	38154	MCH	4.49055e-35	NA	rs7128069	G	intergenic_variant	HBB	0.585543	0.6342	0.7582	0.3352	0.5834	0.6633	0.2127	0.6198	0.7161	0.6069	0.6442	0.6139	not_sas_specific	not_sas_specific
11	5216268	chr11:5216268:C:G	C	G	0.0862849	0.00700584	38162	MCV	7.41652e-35	NA	rs7128069	G	intergenic_variant	HBB	0.585538	0.6342	0.7582	0.3352	0.5834	0.6633	0.2127	0.6198	0.7161	0.6069	0.6442	0.6139	not_sas_specific	not_sas_specific
11	5216268	chr11:5216268:C:G	C	G	-0.0453855	0.00537738	38136	RBC	3.17103e-17	NA	rs7128069	G	intergenic_variant	HBB	0.585572	0.6342	0.7582	0.3352	0.5834	0.6633	0.2127	0.6198	0.7161	0.6069	0.6442	0.6139	not_sas_specific	not_sas_specific
11	5216268	chr11:5216268:C:G	C	G	-0.055775	0.00695856	37125	RDW	1.0985e-15	NA	rs7128069	G	intergenic_variant	HBB	0.585519	0.6342	0.7582	0.3352	0.5834	0.6633	0.2127	0.6198	0.7161	0.6069	0.6442	0.6139	not_sas_specific	not_sas_specific
9	97766038	chr9:97766038:A:G	A	G	-0.0701635	0.00809084	35782	TSH	4.24717e-18	NA	rs7357631	A	intron_variant	XPA	0.271268	0.6342	0.7286	0.5789	0.6489	0.6359	0.932	0.5488	0.6975	0.5571	0.6568	0.726	not_sas_specific	not_sas_specific
1	218464949	chr1:218464949:G:A	G	A	0.0510877	0.0074146	35782	TSH	5.57314e-12	NA	rs10047116	A	intron_variant	TGFB2	0.578501	0.6338	0.8947	0.5691	0.6624	0.5012	0.7687	0.5143	0.5506	0.4891	0.61	0.5873	not_sas_specific	not_sas_specific
2	233782755	chr2:233782755:A:G	A	G	0.299859	0.00707759	36629	Bilirubin	0	NA	rs10199512	G	intron_variant	MROH2A	0.635064	0.6335	0.6061	0.663	0.5881	0.5428	0.6719	0.752	0.7278	0.6448	0.6	0.6178	not_sas_specific	not_sas_specific
7	130782095	chr7:130782095:G:A	G	A	0.0535128	0.00702955	31767	HDL-C	2.68782e-14	NA	rs972283	G	intergenic_variant	KLF14	0.385856	0.6335	0.8397	0.7368	0.6289	0.6213	0.6988	0.5561	0.6329	0.5169	0.6164	0.6173	not_sas_specific	not_sas_specific
5	128223752	chr5:128223752:A:G	A	G	0.116104	0.00732001	37125	RDW	1.17652e-56	NA	rs36710	G	intergenic_variant	SLC12A2	0.672133	0.6335	0.4	0.8662	0.6503	0.6867	0.4548	0.8058	0.7532	0.7484	0.647	0.6805	not_sas_specific	not_sas_specific
11	116703868	chr11:116703868:A:G	A	G	0.0601524	0.00878008	29818	Triglycerides	7.33331e-12	NA	rs1240782	G	intergenic_variant	BUD13	0.749714	0.6335	0.6442	0.6952	0.7334	0.5821	0.6394	0.6409	0.7006	0.5957	0.637	0.7558	not_sas_specific	not_sas_specific
3	142480979	chr3:142480979:A:G	A	G	-0.0487394	0.00670904	38154	MCH	3.73766e-13	NA	rs6775583	G	intron_variant	XRN1	0.448051	0.6328	0.8036	0.7048	0.5354	0.5681	0.4652	0.548	0.6139	0.5928	0.6236	0.4435	not_sas_specific	not_sas_specific
3	142495088	chr3:142495088:A:G	A	G	-0.0490526	0.00669495	38154	MCH	2.35722e-13	NA	rs4273389	G	intron_variant	XRN1	0.447755	0.6328	0.8035	0.7018	0.5355	0.568	0.4611	0.5477	0.6139	0.5931	0.6248	0.444	not_sas_specific	not_sas_specific
3	142480979	chr3:142480979:A:G	A	G	-0.0476532	0.00686783	38162	MCV	3.96004e-12	NA	rs6775583	G	intron_variant	XRN1	0.447997	0.6328	0.8036	0.7048	0.5354	0.5681	0.4652	0.548	0.6139	0.5928	0.6236	0.4435	not_sas_specific	not_sas_specific
3	142495088	chr3:142495088:A:G	A	G	-0.0480536	0.0068534	38162	MCV	2.35505e-12	NA	rs4273389	G	intron_variant	XRN1	0.4477	0.6328	0.8035	0.7018	0.5355	0.568	0.4611	0.5477	0.6139	0.5931	0.6248	0.444	not_sas_specific	not_sas_specific
3	142522281	chr3:142522281:T:C	T	C	-0.0492289	0.00665245	38154	MCH	1.3605e-13	NA	rs9808943	C	intron_variant	ATR	0.447268	0.6326	0.8033	0.7029	0.5348	0.5683	0.4651	0.547	0.6139	0.593	0.6239	0.4426	not_sas_specific	not_sas_specific
3	142522281	chr3:142522281:T:C	T	C	-0.0485369	0.00680991	38162	MCV	1.02282e-12	NA	rs9808943	C	intron_variant	ATR	0.447214	0.6326	0.8033	0.7029	0.5348	0.5683	0.4651	0.547	0.6139	0.593	0.6239	0.4426	not_sas_specific	not_sas_specific
7	100719675	chr7:100719675:A:C	A	C	-0.0475379	0.00677479	38154	MCH	2.26882e-12	NA	rs1617640	A	upstream_gene_variant	EPO	0.368454	0.6317	0.6561	0.4559	0.717	0.7128	0.8046	0.5264	0.7785	0.5962	0.6733	0.6443	not_sas_specific	not_sas_specific
7	100719675	chr7:100719675:A:C	A	C	-0.0445076	0.00693744	38162	MCV	1.40307e-10	NA	rs1617640	A	upstream_gene_variant	EPO	0.368456	0.6317	0.6561	0.4559	0.717	0.7128	0.8046	0.5264	0.7785	0.5962	0.6733	0.6443	not_sas_specific	not_sas_specific
7	100719675	chr7:100719675:A:C	A	C	0.055036	0.0053821	38136	RBC	1.52055e-24	NA	rs1617640	A	upstream_gene_variant	EPO	0.368497	0.6317	0.6561	0.4559	0.717	0.7128	0.8046	0.5264	0.7785	0.5962	0.6733	0.6443	not_sas_specific	not_sas_specific
11	5216054	chr11:5216054:A:G	A	G	0.0324488	0.00492915	38224	Hb	4.60893e-11	NA	rs6578587	G	intergenic_variant	HBB	0.585792	0.6312	0.7566	0.3319	0.5757	0.6631	0.2032	0.6095	0.7152	0.6062	0.6426	0.6115	not_sas_specific	not_sas_specific
11	5216054	chr11:5216054:A:G	A	G	0.0843559	0.00682963	38154	MCH	4.7841e-35	NA	rs6578587	G	intergenic_variant	HBB	0.585774	0.6312	0.7566	0.3319	0.5757	0.6631	0.2032	0.6095	0.7152	0.6062	0.6426	0.6115	not_sas_specific	not_sas_specific
11	5216054	chr11:5216054:A:G	A	G	0.0862801	0.00700671	38162	MCV	7.62255e-35	NA	rs6578587	G	intergenic_variant	HBB	0.585769	0.6312	0.7566	0.3319	0.5757	0.6631	0.2032	0.6095	0.7152	0.6062	0.6426	0.6115	not_sas_specific	not_sas_specific
11	5216054	chr11:5216054:A:G	A	G	-0.045443	0.00537805	38136	RBC	2.92012e-17	NA	rs6578587	G	intergenic_variant	HBB	0.585804	0.6312	0.7566	0.3319	0.5757	0.6631	0.2032	0.6095	0.7152	0.6062	0.6426	0.6115	not_sas_specific	not_sas_specific
11	5216054	chr11:5216054:A:G	A	G	-0.0556404	0.00695945	37125	RDW	1.29628e-15	NA	rs6578587	G	intergenic_variant	HBB	0.585756	0.6312	0.7566	0.3319	0.5757	0.6631	0.2032	0.6095	0.7152	0.6062	0.6426	0.6115	not_sas_specific	not_sas_specific
22	37083588	chr22:37083588:G:A	G	A	0.0448817	0.00659376	38154	MCH	9.98619e-12	NA	rs2246092	A	intron_variant	TMPRSS6	0.479982	0.6308	0.8289	0.4112	0.4386	0.5211	0.5037	0.6794	0.5158	0.5768	0.5937	0.4721	not_sas_specific	not_sas_specific
3	142481967	chr3:142481967:T:C	T	C	-0.0488616	0.00670846	38154	MCH	3.25087e-13	NA	rs4597728	C	intron_variant	XRN1	0.447982	0.6306	0.7955	0.7022	0.5351	0.568	0.4656	0.5471	0.6139	0.5931	0.6222	0.4438	not_sas_specific	not_sas_specific
3	142529656	chr3:142529656:G:A	G	A	-0.0493531	0.00665036	38154	MCH	1.16145e-13	NA	rs9683085	A	intron_variant	ATR	0.447775	0.6306	0.7948	0.7053	0.5356	0.5687	0.4665	0.5482	0.6139	0.5931	0.6211	0.4429	not_sas_specific	not_sas_specific
3	142481967	chr3:142481967:T:C	T	C	-0.0478027	0.00686724	38162	MCV	3.37909e-12	NA	rs4597728	C	intron_variant	XRN1	0.447928	0.6306	0.7955	0.7022	0.5351	0.568	0.4656	0.5471	0.6139	0.5931	0.6222	0.4438	not_sas_specific	not_sas_specific
3	142529656	chr3:142529656:G:A	G	A	-0.048286	0.00680777	38162	MCV	1.31432e-12	NA	rs9683085	A	intron_variant	ATR	0.44772	0.6306	0.7948	0.7053	0.5356	0.5687	0.4665	0.5482	0.6139	0.5931	0.6211	0.4429	not_sas_specific	not_sas_specific
3	142484015	chr3:142484015:A:T	A	T	-0.048907	0.00669562	38154	MCH	2.78676e-13	NA	rs3922730	T	intron_variant	XRN1	0.447664	0.6301	0.7947	0.7031	0.5346	0.568	0.4656	0.5474	0.6154	0.5928	0.6204	0.4423	not_sas_specific	not_sas_specific
3	142484015	chr3:142484015:A:T	A	T	-0.047842	0.00685408	38162	MCV	2.95053e-12	NA	rs3922730	T	intron_variant	XRN1	0.447609	0.6301	0.7947	0.7031	0.5346	0.568	0.4656	0.5474	0.6154	0.5928	0.6204	0.4423	not_sas_specific	not_sas_specific
17	82723664	chr17:82723664:C:T	C	T	0.0602305	0.00894279	30967	HbA1c	1.63832e-11	NA	rs2379357	T	intron_variant	FN3KRP	0.727064	0.63	0.6591	0.4823	0.6755	0.6694	0.587	0.5266	0.6614	0.6118	0.6726	0.7463	not_sas_specific	not_sas_specific
3	142527142	chr3:142527142:A:T	A	T	-0.0493954	0.00665079	38154	MCH	1.11096e-13	NA	rs7623524	T	intron_variant	ATR	0.447803	0.6299	0.793	0.7044	0.5333	0.568	0.4661	0.548	0.6178	0.593	0.62	0.4441	not_sas_specific	not_sas_specific
3	142527142	chr3:142527142:A:T	A	T	-0.0483035	0.00680821	38162	MCV	1.29449e-12	NA	rs7623524	T	intron_variant	ATR	0.447749	0.6299	0.793	0.7044	0.5333	0.568	0.4661	0.548	0.6178	0.593	0.62	0.4441	not_sas_specific	not_sas_specific
3	142515747	chr3:142515747:C:A	C	A	-0.0489996	0.0066938	38154	MCH	2.47742e-13	NA	rs9855919	A	intron_variant	ATR	0.447551	0.6298	0.7929	0.7031	0.5337	0.569	0.4659	0.5478	0.6139	0.5931	0.6208	0.4435	not_sas_specific	not_sas_specific
3	142528210	chr3:142528210:C:T	C	T	-0.0492599	0.0066507	38154	MCH	1.29449e-13	NA	rs6440087	T	intron_variant	ATR	0.447858	0.6298	0.7929	0.7029	0.5337	0.5686	0.4654	0.5483	0.6186	0.593	0.6205	0.4434	not_sas_specific	not_sas_specific
3	142515747	chr3:142515747:C:A	C	A	-0.048002	0.00685222	38162	MCV	2.46434e-12	NA	rs9855919	A	intron_variant	ATR	0.447497	0.6298	0.7929	0.7031	0.5337	0.569	0.4659	0.5478	0.6139	0.5931	0.6208	0.4435	not_sas_specific	not_sas_specific
3	142528210	chr3:142528210:C:T	C	T	-0.0482282	0.00680812	38162	MCV	1.4012e-12	NA	rs6440087	T	intron_variant	ATR	0.447804	0.6298	0.7929	0.7029	0.5337	0.5686	0.4654	0.5483	0.6186	0.593	0.6205	0.4434	not_sas_specific	not_sas_specific
16	56975464	chr16:56975464:T:A	T	A	-0.0857843	0.00709683	31767	HDL-C	1.22687e-33	NA	rs289716	A	intron_variant	CETP	0.525372	0.6295	0.5504	0.5352	0.6403	0.5903	0.5531	0.6407	0.5918	0.6882	0.6343	0.548	not_sas_specific	not_sas_specific
3	142576526	chr3:142576526:C:A	C	A	-0.0492992	0.00662746	38154	MCH	1.01742e-13	NA	rs6782400	A	intron_variant	ATR	0.447938	0.629	0.8027	0.6806	0.5352	0.5603	0.4661	0.5404	0.6139	0.5867	0.6249	0.444	not_sas_specific	not_sas_specific
3	142576526	chr3:142576526:C:A	C	A	-0.047854	0.00678434	38162	MCV	1.74341e-12	NA	rs6782400	A	intron_variant	ATR	0.447884	0.629	0.8027	0.6806	0.5352	0.5603	0.4661	0.5404	0.6139	0.5867	0.6249	0.444	not_sas_specific	not_sas_specific
1	54002493	chr1:54002493:G:T	G	T	-0.0581992	0.00818703	30841	T4	1.17139e-12	NA	rs620907	G	intergenic_variant	LDLRAD1	0.32593	0.6289	0.699	0.411	0.5254	0.5702	0.4679	0.6816	0.4684	0.6191	0.5599	0.6757	not_sas_specific	not_sas_specific
8	20008332	chr8:20008332:G:A	G	A	0.0663522	0.00700424	31767	HDL-C	2.71519e-21	NA	rs894210	A	intergenic_variant	LPL	0.409729	0.6288	0.887	0.6769	0.5182	0.5696	0.3383	0.5652	0.5316	0.5468	0.5887	0.4261	not_sas_specific	not_sas_specific
8	20008332	chr8:20008332:G:A	G	A	-0.0691914	0.0075261	29818	Triglycerides	3.80189e-20	NA	rs894210	A	intergenic_variant	LPL	0.409884	0.6288	0.887	0.6769	0.5182	0.5696	0.3383	0.5652	0.5316	0.5468	0.5887	0.4261	not_sas_specific	not_sas_specific
3	142393730	chr3:142393730:C:T	C	T	-0.0476085	0.00681344	38154	MCH	2.79963e-12	NA	rs2862743	T	intron_variant	XRN1	0.4075	0.6282	0.8791	0.6692	0.5236	0.5162	0.465	0.5242	0.5981	0.5489	0.6129	0.4048	not_sas_specific	not_sas_specific
3	142393730	chr3:142393730:C:T	C	T	-0.0461954	0.00697484	38162	MCV	3.51641e-11	NA	rs2862743	T	intron_variant	XRN1	0.407456	0.6282	0.8791	0.6692	0.5236	0.5162	0.465	0.5242	0.5981	0.5489	0.6129	0.4048	not_sas_specific	not_sas_specific
3	142427419	chr3:142427419:A:C	A	C	-0.0480396	0.00679099	38154	MCH	1.50522e-12	NA	rs9826786	C	intron_variant	XRN1	0.407539	0.6279	0.8504	0.6898	0.5243	0.5213	0.4655	0.5411	0.6013	0.5627	0.6131	0.406	not_sas_specific	not_sas_specific
3	142427419	chr3:142427419:A:C	A	C	-0.0468791	0.00695183	38162	MCV	1.54703e-11	NA	rs9826786	C	intron_variant	XRN1	0.407494	0.6279	0.8504	0.6898	0.5243	0.5213	0.4655	0.5411	0.6013	0.5627	0.6131	0.406	not_sas_specific	not_sas_specific
17	40032591	chr17:40032591:A:G	A	G	-0.145805	0.00764879	38163	Neutrophils	5.17965e-81	NA	rs7502514	G	intron_variant	MED24	0.70655	0.6279	0.6478	0.6068	0.6532	0.6521	0.5481	0.608	0.75	0.6088	0.6515	0.7439	not_sas_specific	not_sas_specific
17	40032591	chr17:40032591:A:G	A	G	-0.113627	0.00775291	38171	WBC	1.23339e-48	NA	rs7502514	G	intron_variant	MED24	0.706545	0.6279	0.6478	0.6068	0.6532	0.6521	0.5481	0.608	0.75	0.6088	0.6515	0.7439	not_sas_specific	not_sas_specific
11	116689731	chr11:116689731:T:C	T	C	0.061697	0.00776219	29818	Triglycerides	1.8893e-15	NA	rs1623797	C	intergenic_variant	BUD13	0.593436	0.6277	0.8025	0.5571	0.6494	0.5487	0.5765	0.5751	0.6361	0.5364	0.617	0.5927	not_sas_specific	not_sas_specific
3	142430370	chr3:142430370:C:T	C	T	-0.0481199	0.00679463	38154	MCH	1.42037e-12	NA	rs4441672	T	intron_variant	XRN1	0.407546	0.6275	0.8503	0.6919	0.5234	0.5213	0.4641	0.5406	0.6051	0.5622	0.6115	0.4055	not_sas_specific	not_sas_specific
3	142430370	chr3:142430370:C:T	C	T	-0.046856	0.00695555	38162	MCV	1.62256e-11	NA	rs4441672	T	intron_variant	XRN1	0.4075	0.6275	0.8503	0.6919	0.5234	0.5213	0.4641	0.5406	0.6051	0.5622	0.6115	0.4055	not_sas_specific	not_sas_specific
9	133270074	chr9:133270074:T:A	T	A	0.151158	0.00704785	36814	ALP	4.83059e-102	NA	rs582094	A	intron_variant	ABO	0.592473	0.6269	0.5679	0.353	0.7205	0.5762	0.625	0.5679	0.68	0.6587	0.636	0.5772	not_sas_specific	not_sas_specific
9	133270074	chr9:133270074:T:A	T	A	-0.0446353	0.00733746	35782	TSH	1.17799e-09	NA	rs582094	A	intron_variant	ABO	0.592531	0.6269	0.5679	0.353	0.7205	0.5762	0.625	0.5679	0.68	0.6587	0.636	0.5772	not_sas_specific	not_sas_specific
3	142553472	chr3:142553472:G:A	G	A	-0.049119	0.00663372	38154	MCH	1.31704e-13	NA	rs9869842	A	intron_variant	ATR	0.448048	0.6266	0.7931	0.6791	0.5352	0.5608	0.4677	0.5412	0.6139	0.5871	0.6212	0.445	not_sas_specific	not_sas_specific
3	142553472	chr3:142553472:G:A	G	A	-0.0477019	0.00679074	38162	MCV	2.14783e-12	NA	rs9869842	A	intron_variant	ATR	0.447993	0.6266	0.7931	0.6791	0.5352	0.5608	0.4677	0.5412	0.6139	0.5871	0.6212	0.445	not_sas_specific	not_sas_specific
11	4827474	chr11:4827474:A:G	A	G	-0.0516231	0.00698594	38154	MCH	1.47299e-13	NA	rs10836729	A	intron_variant	OR51F2	0.352126	0.6265	0.6322	0.8213	0.5777	0.7783	0.123	0.5782	0.7389	0.6645	0.6499	0.6748	not_sas_specific	not_sas_specific
11	4827474	chr11:4827474:A:G	A	G	-0.0583026	0.00716741	38162	MCV	4.14e-16	NA	rs10836729	A	intron_variant	OR51F2	0.352143	0.6265	0.6322	0.8213	0.5777	0.7783	0.123	0.5782	0.7389	0.6645	0.6499	0.6748	not_sas_specific	not_sas_specific
14	103507898	chr14:103507898:C:T	C	T	0.0617643	0.00683885	38159	Monocytes	1.69512e-19	NA	rs2403192	T	downstream_gene_variant	CKB	0.513161	0.6265	0.4761	0.8593	0.6105	0.7824	0.4772	0.6812	0.7595	0.7204	0.6415	0.5102	not_sas_specific	not_sas_specific
22	37085001	chr22:37085001:G:C	G	C	0.0304313	0.00494327	38224	Hb	7.45538e-10	NA	rs2179229	C	intron_variant	TMPRSS6	0.481683	0.6261	0.8093	0.4112	0.4364	0.5184	0.5079	0.6804	0.519	0.5787	0.5876	0.4731	not_sas_specific	not_sas_specific
22	37085001	chr22:37085001:G:C	G	C	0.0479363	0.00676008	38154	MCH	1.33076e-12	NA	rs2179229	C	intron_variant	TMPRSS6	0.481674	0.6261	0.8093	0.4112	0.4364	0.5184	0.5079	0.6804	0.519	0.5787	0.5876	0.4731	not_sas_specific	not_sas_specific
3	142452461	chr3:142452461:A:G	A	G	-0.0483758	0.00671625	38154	MCH	5.89929e-13	NA	rs9828178	G	non_coding_transcript_exon_variant	XRN1	0.447258	0.6259	0.8017	0.7026	0.529	0.5594	0.4712	0.5435	0.6186	0.5811	0.6153	0.4425	not_sas_specific	not_sas_specific
3	142452461	chr3:142452461:A:G	A	G	-0.0473141	0.00687522	38162	MCV	5.90881e-12	NA	rs9828178	G	non_coding_transcript_exon_variant	XRN1	0.447205	0.6259	0.8017	0.7026	0.529	0.5594	0.4712	0.5435	0.6186	0.5811	0.6153	0.4425	not_sas_specific	not_sas_specific
3	142562770	chr3:142562770:A:G	A	G	-0.0487577	0.00658893	38154	MCH	1.36239e-13	NA	rs2227928	G	missense_variant	ATR	0.45003	0.6255	0.7903	0.6791	0.5345	0.5603	0.4644	0.5387	0.6139	0.5871	0.6207	0.4435	not_sas_specific	not_sas_specific
3	142562770	chr3:142562770:A:G	A	G	-0.0473835	0.0067449	38162	MCV	2.13944e-12	NA	rs2227928	G	missense_variant	ATR	0.449975	0.6255	0.7903	0.6791	0.5345	0.5603	0.4644	0.5387	0.6139	0.5871	0.6207	0.4435	not_sas_specific	not_sas_specific
3	128613239	chr3:128613239:T:C	T	C	0.0472303	0.00688406	38159	Monocytes	6.84699e-12	NA	rs2712405	C	intergenic_variant	RPN1	0.580206	0.6251	0.6427	0.522	0.5807	0.6058	0.7673	0.6371	0.712	0.6176	0.6196	0.5704	not_sas_specific	not_sas_specific
14	103500962	chr14:103500962:A:G	A	G	0.0621803	0.00684171	38159	Monocytes	1.00508e-19	NA	rs9671414	G	intron_variant	CKB	0.512961	0.6249	0.4696	0.8586	0.6103	0.7817	0.4768	0.681	0.7595	0.721	0.6407	0.5104	not_sas_specific	not_sas_specific
3	142651226	chr3:142651226:G:A	G	A	-0.0473377	0.00663046	38154	MCH	9.3713e-13	NA	rs2354175	A	intron_variant	PLS1	0.463933	0.6248	0.6749	0.7758	0.4963	0.5896	0.3846	0.6897	0.5854	0.6437	0.614	0.4545	not_sas_specific	not_sas_specific
3	142651226	chr3:142651226:G:A	G	A	-0.0458438	0.00678749	38162	MCV	1.43648e-11	NA	rs2354175	A	intron_variant	PLS1	0.463887	0.6248	0.6749	0.7758	0.4963	0.5896	0.3846	0.6897	0.5854	0.6437	0.614	0.4545	not_sas_specific	not_sas_specific
14	103487980	chr14:103487980:A:G	A	G	0.0618586	0.00684519	38159	Monocytes	1.61324e-19	NA	rs3783399	G	non_coding_transcript_exon_variant	MARK3	0.513363	0.6248	0.4691	0.8586	0.6107	0.7821	0.476	0.6802	0.7595	0.7209	0.6394	0.509	not_sas_specific	not_sas_specific
3	128613027	chr3:128613027:A:G	A	G	0.0471349	0.00688406	38159	Monocytes	7.54397e-12	NA	rs9841161	G	intergenic_variant	RPN1	0.580363	0.6247	0.6419	0.5231	0.5808	0.6058	0.7668	0.6373	0.712	0.6173	0.6195	0.5706	not_sas_specific	not_sas_specific
3	142650997	chr3:142650997:G:A	G	A	-0.0471843	0.00663137	38154	MCH	1.11661e-12	NA	rs6798232	A	intron_variant	PLS1	0.464145	0.6246	0.6739	0.7758	0.4967	0.5905	0.3898	0.6888	0.5854	0.6434	0.6123	0.4547	not_sas_specific	not_sas_specific
3	142650997	chr3:142650997:G:A	G	A	-0.0456738	0.00678842	38162	MCV	1.71791e-11	NA	rs6798232	A	intron_variant	PLS1	0.464099	0.6246	0.6739	0.7758	0.4967	0.5905	0.3898	0.6888	0.5854	0.6434	0.6123	0.4547	not_sas_specific	not_sas_specific
14	103497083	chr14:103497083:G:A	G	A	0.0618336	0.00684245	38159	Monocytes	1.61362e-19	NA	rs7147664	A	non_coding_transcript_exon_variant	CKB	0.512918	0.6246	0.4691	0.8582	0.6104	0.782	0.4774	0.681	0.7595	0.7205	0.6386	0.5096	not_sas_specific	not_sas_specific
6	109277421	chr6:109277421:T:C	T	C	0.0586476	0.00680117	38154	MCH	6.51328e-18	NA	rs13195816	C	intron_variant	CD164	0.372016	0.6236	0.8835	0.4956	0.5019	0.5886	0.4917	0.6428	0.5191	0.5234	0.5825	0.364	not_sas_specific	not_sas_specific
6	109277421	chr6:109277421:T:C	T	C	0.0561613	0.0069651	38162	MCV	7.42848e-16	NA	rs13195816	C	intron_variant	CD164	0.37203	0.6236	0.8835	0.4956	0.5019	0.5886	0.4917	0.6428	0.5191	0.5234	0.5825	0.364	not_sas_specific	not_sas_specific
6	109277421	chr6:109277421:T:C	T	C	-0.044847	0.00539885	38136	RBC	9.83558e-17	NA	rs13195816	C	intron_variant	CD164	0.372048	0.6236	0.8835	0.4956	0.5019	0.5886	0.4917	0.6428	0.5191	0.5234	0.5825	0.364	not_sas_specific	not_sas_specific
19	35065219	chr19:35065219:A:G	A	G	-0.0614128	0.0065317	37074	Albumin	5.33949e-21	NA	rs2305744	A	intron_variant	HPN	0.421104	0.6234	0.3346	0.859	0.7737	0.7302	0.6759	0.7509	0.7247	0.7362	0.6684	0.5475	not_sas_specific	not_sas_specific
17	39946763	chr17:39946763:C:T	C	T	-0.067874	0.00677382	38163	Neutrophils	1.24423e-23	NA	rs3893044	C	downstream_gene_variant	GSDMA	0.470731	0.6234	0.7738	0.4879	0.5885	0.5193	0.572	0.5497	0.5541	0.5711	0.5869	0.5191	not_sas_specific	not_sas_specific
4	145681821	chr4:145681821:G:A	G	A	-0.0523581	0.00812013	28699	Vitamin_B12	1.13381e-10	NA	rs13109257	A	intron_variant	C4orf51	0.629981	0.6234	0.8123	0.5088	0.6703	0.6167	0.6473	0.4231	0.6076	0.5279	0.6219	0.6414	not_sas_specific	not_sas_specific
17	39946763	chr17:39946763:C:T	C	T	-0.063662	0.00686573	38171	WBC	1.8197e-20	NA	rs3893044	C	downstream_gene_variant	GSDMA	0.470698	0.6234	0.7738	0.4879	0.5885	0.5193	0.572	0.5497	0.5541	0.5711	0.5869	0.5191	not_sas_specific	not_sas_specific
3	142456177	chr3:142456177:A:G	A	G	-0.0483627	0.0067185	38154	MCH	6.08976e-13	NA	rs9820770	G	intron_variant	XRN1	0.447092	0.6232	0.7929	0.6996	0.5286	0.5588	0.4697	0.5436	0.6139	0.5807	0.6127	0.4421	not_sas_specific	not_sas_specific
3	142647076	chr3:142647076:C:T	C	T	-0.0468926	0.00662924	38154	MCH	1.50973e-12	NA	rs6784361	T	intron_variant	PLS1	0.465168	0.6232	0.6627	0.7758	0.4974	0.5897	0.3865	0.6913	0.5796	0.6468	0.6118	0.4563	not_sas_specific	not_sas_specific
3	142456177	chr3:142456177:A:G	A	G	-0.0472447	0.00687751	38162	MCV	6.44466e-12	NA	rs9820770	G	intron_variant	XRN1	0.447038	0.6232	0.7929	0.6996	0.5286	0.5588	0.4697	0.5436	0.6139	0.5807	0.6127	0.4421	not_sas_specific	not_sas_specific
3	142647076	chr3:142647076:C:T	C	T	-0.045736	0.00678623	38162	MCV	1.58891e-11	NA	rs6784361	T	intron_variant	PLS1	0.465122	0.6232	0.6627	0.7758	0.4974	0.5897	0.3865	0.6913	0.5796	0.6468	0.6118	0.4563	not_sas_specific	not_sas_specific
4	145678787	chr4:145678787:A:G	A	G	-0.0522905	0.00812089	28699	Vitamin_B12	1.20254e-10	NA	rs11947252	G	upstream_gene_variant	C4orf51	0.629975	0.6232	0.8128	0.5066	0.6706	0.6152	0.645	0.4239	0.6051	0.5274	0.6244	0.6401	not_sas_specific	not_sas_specific
3	142646927	chr3:142646927:A:G	A	G	-0.0469491	0.00662905	38154	MCH	1.41775e-12	NA	rs6808205	G	intron_variant	PLS1	0.465273	0.6231	0.6627	0.778	0.4973	0.5902	0.385	0.6911	0.5796	0.6469	0.6102	0.4556	not_sas_specific	not_sas_specific
3	142647357	chr3:142647357:T:A	T	A	-0.046935	0.00662879	38154	MCH	1.43648e-12	NA	rs13069113	A	intron_variant	PLS1	0.465257	0.6231	0.6629	0.778	0.4974	0.5897	0.3862	0.6915	0.5823	0.6468	0.6109	0.4556	not_sas_specific	not_sas_specific
3	142647784	chr3:142647784:T:C	T	C	-0.0469354	0.00662879	38154	MCH	1.43615e-12	NA	rs4683690	C	intron_variant	PLS1	0.465256	0.6231	0.6626	0.778	0.4976	0.5899	0.386	0.6903	0.5823	0.6469	0.6099	0.4559	not_sas_specific	not_sas_specific
3	142646927	chr3:142646927:A:G	A	G	-0.0457348	0.00678604	38162	MCV	1.58891e-11	NA	rs6808205	G	intron_variant	PLS1	0.465227	0.6231	0.6627	0.778	0.4973	0.5902	0.385	0.6911	0.5796	0.6469	0.6102	0.4556	not_sas_specific	not_sas_specific
3	142647357	chr3:142647357:T:A	T	A	-0.0457413	0.00678577	38162	MCV	1.57543e-11	NA	rs13069113	A	intron_variant	PLS1	0.465212	0.6231	0.6629	0.778	0.4974	0.5897	0.3862	0.6915	0.5823	0.6468	0.6109	0.4556	not_sas_specific	not_sas_specific
3	142647784	chr3:142647784:T:C	T	C	-0.0457426	0.00678577	38162	MCV	1.57362e-11	NA	rs4683690	C	intron_variant	PLS1	0.46521	0.6231	0.6626	0.778	0.4976	0.5899	0.386	0.6903	0.5823	0.6469	0.6099	0.4559	not_sas_specific	not_sas_specific
3	142649159	chr3:142649159:G:T	G	T	-0.0469473	0.00662979	38154	MCH	1.42856e-12	NA	rs13058771	T	intron_variant	PLS1	0.465185	0.6228	0.6627	0.7763	0.4968	0.5909	0.3846	0.6901	0.5823	0.6466	0.6102	0.4556	not_sas_specific	not_sas_specific
3	142649159	chr3:142649159:G:T	G	T	-0.045774	0.0067868	38162	MCV	1.53462e-11	NA	rs13058771	T	intron_variant	PLS1	0.465139	0.6228	0.6627	0.7763	0.4968	0.5909	0.3846	0.6901	0.5823	0.6466	0.6102	0.4556	not_sas_specific	not_sas_specific
3	142653314	chr3:142653314:C:G	C	G	-0.0475184	0.00663351	38154	MCH	7.87046e-13	NA	rs7430429	G	intron_variant	PLS1	0.462341	0.6226	0.6778	0.7648	0.4948	0.5888	0.3845	0.6778	0.5854	0.6398	0.6116	0.4533	not_sas_specific	not_sas_specific
3	142653314	chr3:142653314:C:G	C	G	-0.0458094	0.00679062	38162	MCV	1.5202e-11	NA	rs7430429	G	intron_variant	PLS1	0.462295	0.6226	0.6778	0.7648	0.4948	0.5888	0.3845	0.6778	0.5854	0.6398	0.6116	0.4533	not_sas_specific	not_sas_specific
4	145678766	chr4:145678766:T:C	T	C	-0.0523801	0.00812114	28699	Vitamin_B12	1.11964e-10	NA	rs11929967	C	upstream_gene_variant	C4orf51	0.629949	0.6223	0.8124	0.5056	0.6698	0.6157	0.6426	0.4191	0.6026	0.5267	0.6239	0.6398	not_sas_specific	not_sas_specific
3	142649229	chr3:142649229:A:G	A	G	-0.0471879	0.00662981	38154	MCH	1.09875e-12	NA	rs13100985	G	intron_variant	PLS1	0.464034	0.6221	0.6634	0.7748	0.4968	0.5909	0.3851	0.6893	0.5823	0.6445	0.6058	0.4567	not_sas_specific	not_sas_specific
3	142649229	chr3:142649229:A:G	A	G	-0.0457865	0.00678683	38162	MCV	1.516e-11	NA	rs13100985	G	intron_variant	PLS1	0.463989	0.6221	0.6634	0.7748	0.4968	0.5909	0.3851	0.6893	0.5823	0.6445	0.6058	0.4567	not_sas_specific	not_sas_specific
11	116713788	chr11:116713788:C:T	C	T	-0.0832644	0.00761773	29818	Triglycerides	8.25468e-28	NA	rs4938302	T	intergenic_variant	BUD13	0.416912	0.6221	0.4806	0.7637	0.5795	0.7086	0.5229	0.6694	0.5796	0.7249	0.6432	0.4206	not_sas_specific	not_sas_specific
6	31488810	chr6:31488810:C:A	C	A	-0.0444947	0.00702907	38159	Monocytes	2.45008e-10	NA	rs2904786	A	intron_variant	MICB	0.630161	0.622	0.5787	0.7456	0.6741	0.6205	0.738	0.6517	0.6561	0.6233	0.6074	0.6018	not_sas_specific	not_sas_specific
3	142650380	chr3:142650380:G:A	G	A	-0.0473766	0.00662977	38154	MCH	8.931e-13	NA	rs940211	A	intron_variant	PLS1	0.464193	0.6218	0.6623	0.7786	0.497	0.5899	0.3851	0.6895	0.5823	0.6445	0.6069	0.4551	not_sas_specific	not_sas_specific
3	142656975	chr3:142656975:G:A	G	A	-0.0457161	0.00669375	38154	MCH	8.51138e-12	NA	rs11715610	A	5_prime_UTR_variant	PLS1	0.407601	0.6218	0.7474	0.7511	0.4851	0.5513	0.3805	0.6693	0.5538	0.6056	0.601	0.3996	not_sas_specific	not_sas_specific
3	142650380	chr3:142650380:G:A	G	A	-0.0457558	0.00678679	38162	MCV	1.56351e-11	NA	rs940211	A	intron_variant	PLS1	0.464147	0.6218	0.6623	0.7786	0.497	0.5899	0.3851	0.6895	0.5823	0.6445	0.6069	0.4551	not_sas_specific	not_sas_specific
3	142656975	chr3:142656975:G:A	G	A	-0.0437971	0.00685237	38162	MCV	1.64244e-10	NA	rs11715610	A	5_prime_UTR_variant	PLS1	0.407568	0.6218	0.7474	0.7511	0.4851	0.5513	0.3805	0.6693	0.5538	0.6056	0.601	0.3996	not_sas_specific	not_sas_specific
3	142454662	chr3:142454662:T:C	T	C	-0.0483369	0.00671858	38154	MCH	6.26902e-13	NA	rs13073093	C	intron_variant	XRN1	0.446917	0.6217	0.7912	0.6987	0.5278	0.5581	0.4676	0.5407	0.6129	0.58	0.6118	0.4416	not_sas_specific	not_sas_specific
3	142644569	chr3:142644569:A:C	A	C	-0.0474141	0.00662861	38154	MCH	8.49376e-13	NA	rs17623267	C	intron_variant	PLS1	0.464041	0.6217	0.6624	0.7775	0.4968	0.5906	0.3858	0.6888	0.5828	0.6445	0.6085	0.4552	not_sas_specific	not_sas_specific
3	142454662	chr3:142454662:T:C	T	C	-0.0472833	0.0068776	38162	MCV	6.20012e-12	NA	rs13073093	C	intron_variant	XRN1	0.446863	0.6217	0.7912	0.6987	0.5278	0.5581	0.4676	0.5407	0.6129	0.58	0.6118	0.4416	not_sas_specific	not_sas_specific
3	142644569	chr3:142644569:A:C	A	C	-0.0458077	0.0067856	38162	MCV	1.47096e-11	NA	rs17623267	C	intron_variant	PLS1	0.463996	0.6217	0.6624	0.7775	0.4968	0.5906	0.3858	0.6888	0.5828	0.6445	0.6085	0.4552	not_sas_specific	not_sas_specific
3	142640585	chr3:142640585:A:G	A	G	-0.0470941	0.00662843	38154	MCH	1.20448e-12	NA	rs13079246	G	intron_variant	PLS1	0.464363	0.6216	0.6623	0.7763	0.4961	0.5902	0.3856	0.6887	0.5823	0.6444	0.607	0.456	not_sas_specific	not_sas_specific
3	142649559	chr3:142649559:G:A	G	A	-0.0471987	0.00662935	38154	MCH	1.08193e-12	NA	rs2012010	A	intron_variant	PLS1	0.464054	0.6216	0.6622	0.778	0.4968	0.5905	0.3857	0.6882	0.586	0.6444	0.6066	0.4556	not_sas_specific	not_sas_specific
3	142640585	chr3:142640585:A:G	A	G	-0.0456832	0.0067854	38162	MCV	1.66686e-11	NA	rs13079246	G	intron_variant	PLS1	0.464318	0.6216	0.6623	0.7763	0.4961	0.5902	0.3856	0.6887	0.5823	0.6444	0.607	0.456	not_sas_specific	not_sas_specific
3	142649559	chr3:142649559:G:A	G	A	-0.0456144	0.00678635	38162	MCV	1.79887e-11	NA	rs2012010	A	intron_variant	PLS1	0.464008	0.6216	0.6622	0.778	0.4968	0.5905	0.3857	0.6882	0.586	0.6444	0.6066	0.4556	not_sas_specific	not_sas_specific
3	142650369	chr3:142650369:C:G	C	G	-0.0474	0.00662938	38154	MCH	8.67761e-13	NA	rs940212	G	intron_variant	PLS1	0.464076	0.6215	0.6622	0.7781	0.4963	0.5894	0.3846	0.6889	0.5823	0.6443	0.6081	0.4552	not_sas_specific	not_sas_specific
3	142650369	chr3:142650369:C:G	C	G	-0.0458577	0.00678638	38162	MCV	1.40572e-11	NA	rs940212	G	intron_variant	PLS1	0.46403	0.6215	0.6622	0.7781	0.4963	0.5894	0.3846	0.6889	0.5823	0.6443	0.6081	0.4552	not_sas_specific	not_sas_specific
2	233364596	chr2:233364596:A:G	A	G	-0.106867	0.00805844	36629	Bilirubin	3.86723e-40	NA	rs838705	A	intron_variant	DGKD	0.226979	0.6214	0.6152	0.6099	0.5951	0.7059	0.7291	0.6054	0.7152	0.6103	0.6341	0.7606	not_sas_specific	not_sas_specific
3	128614082	chr3:128614082:T:C	T	C	0.0470692	0.00688414	38159	Monocytes	8.06678e-12	NA	rs9828893	C	intergenic_variant	RPN1	0.580246	0.621	0.628	0.523	0.5794	0.6054	0.7678	0.639	0.712	0.6175	0.6153	0.5705	not_sas_specific	not_sas_specific
9	133270061	chr9:133270061:G:A	G	A	0.151088	0.00704758	36814	ALP	5.87489e-102	NA	rs582118	A	intron_variant	ABO	0.592407	0.6208	0.5557	0.3507	0.7172	0.5738	0.6163	0.5596	0.6623	0.6568	0.6315	0.5697	not_sas_specific	not_sas_specific
7	100722313	chr7:100722313:A:G	A	G	-0.0488158	0.00677229	38154	MCH	5.67153e-13	NA	rs507392	A	intron_variant	EPO	0.367196	0.6207	0.623	0.4559	0.7037	0.7166	0.7901	0.5267	0.7753	0.5958	0.6671	0.6449	not_sas_specific	not_sas_specific
11	5024908	chr11:5024908:A:G	A	G	0.0423368	0.00682364	38154	MCH	5.48959e-10	NA	rs2085295	G	intergenic_variant	OR52J3	0.580433	0.6207	0.626	0.6732	0.6194	0.5879	0.4062	0.6565	0.6867	0.6308	0.6166	0.5983	not_sas_specific	not_sas_specific
7	100722313	chr7:100722313:A:G	A	G	-0.0465391	0.00693488	38162	MCV	1.93464e-11	NA	rs507392	A	intron_variant	EPO	0.367198	0.6207	0.623	0.4559	0.7037	0.7166	0.7901	0.5267	0.7753	0.5958	0.6671	0.6449	not_sas_specific	not_sas_specific
11	5024908	chr11:5024908:A:G	A	G	0.0444694	0.00700067	38162	MCV	2.123e-10	NA	rs2085295	G	intergenic_variant	OR52J3	0.580417	0.6207	0.626	0.6732	0.6194	0.5879	0.4062	0.6565	0.6867	0.6308	0.6166	0.5983	not_sas_specific	not_sas_specific
7	100722313	chr7:100722313:A:G	A	G	0.0566334	0.00538011	38136	RBC	6.5268e-26	NA	rs507392	A	intron_variant	EPO	0.367238	0.6207	0.623	0.4559	0.7037	0.7166	0.7901	0.5267	0.7753	0.5958	0.6671	0.6449	not_sas_specific	not_sas_specific
3	128613836	chr3:128613836:A:G	A	G	0.0471106	0.00688588	38159	Monocytes	7.83069e-12	NA	rs2712404	G	intergenic_variant	RPN1	0.580084	0.6204	0.6274	0.5209	0.5792	0.6054	0.7673	0.6376	0.712	0.617	0.6142	0.5706	not_sas_specific	not_sas_specific
3	142649900	chr3:142649900:G:A	G	A	-0.0472856	0.00662938	38154	MCH	9.84011e-13	NA	rs3736560	A	intron_variant	PLS1	0.464059	0.6203	0.6607	0.7761	0.4951	0.5894	0.3867	0.6864	0.5823	0.6433	0.6054	0.4553	not_sas_specific	not_sas_specific
3	142649900	chr3:142649900:G:A	G	A	-0.0456521	0.00678638	38162	MCV	1.73181e-11	NA	rs3736560	A	intron_variant	PLS1	0.464013	0.6203	0.6607	0.7761	0.4951	0.5894	0.3867	0.6864	0.5823	0.6433	0.6054	0.4553	not_sas_specific	not_sas_specific
11	5523282	chr11:5523282:G:A	G	A	0.0497719	0.00673651	38154	MCH	1.48628e-13	NA	rs1433567	A	intron_variant	UBQLNL	0.540919	0.6202	0.6881	0.4715	0.5959	0.5547	0.6438	0.647	0.5981	0.5901	0.5933	0.5443	not_sas_specific	not_sas_specific
11	5523282	chr11:5523282:G:A	G	A	0.0497571	0.00691177	38162	MCV	6.07016e-13	NA	rs1433567	A	intron_variant	UBQLNL	0.540937	0.6202	0.6881	0.4715	0.5959	0.5547	0.6438	0.647	0.5981	0.5901	0.5933	0.5443	not_sas_specific	not_sas_specific
3	142649892	chr3:142649892:C:T	C	T	-0.0473003	0.00662934	38154	MCH	9.67832e-13	NA	rs3736561	T	intron_variant	PLS1	0.464073	0.6201	0.6604	0.7765	0.495	0.5894	0.3844	0.6859	0.5823	0.6433	0.6057	0.4546	not_sas_specific	not_sas_specific
3	142649892	chr3:142649892:C:T	C	T	-0.0456639	0.00678634	38162	MCV	1.7108e-11	NA	rs3736561	T	intron_variant	PLS1	0.464028	0.6201	0.6604	0.7765	0.495	0.5894	0.3844	0.6859	0.5823	0.6433	0.6057	0.4546	not_sas_specific	not_sas_specific
11	5024772	chr11:5024772:G:A	G	A	0.0421756	0.00682052	38154	MCH	6.26397e-10	NA	rs2100534	A	intergenic_variant	OR52J3	0.580337	0.6197	0.623	0.6747	0.6183	0.5871	0.4025	0.6572	0.6911	0.6307	0.6224	0.5985	not_sas_specific	not_sas_specific
11	5024772	chr11:5024772:G:A	G	A	0.0442288	0.00699747	38162	MCV	2.60405e-10	NA	rs2100534	A	intergenic_variant	OR52J3	0.58032	0.6197	0.623	0.6747	0.6183	0.5871	0.4025	0.6572	0.6911	0.6307	0.6224	0.5985	not_sas_specific	not_sas_specific
5	77306604	chr5:77306604:A:G	A	G	0.0761823	0.00770146	35782	TSH	4.51232e-23	NA	rs4704403	G	intron_variant	PDE8B	0.65583	0.6197	0.8096	0.3904	0.6233	0.4827	0.8824	0.5678	0.4842	0.5003	0.6195	0.6424	not_sas_specific	not_sas_specific
22	37085303	chr22:37085303:G:T	G	T	0.0303365	0.00494098	38224	Hb	8.26399e-10	NA	rs2743821	T	intron_variant	TMPRSS6	0.479748	0.6191	0.7863	0.4099	0.4322	0.5173	0.5051	0.6801	0.519	0.5786	0.582	0.4722	not_sas_specific	not_sas_specific
22	37085303	chr22:37085303:G:T	G	T	0.0483313	0.00675689	38154	MCH	8.49767e-13	NA	rs2743821	T	intron_variant	TMPRSS6	0.479745	0.6191	0.7863	0.4099	0.4322	0.5173	0.5051	0.6801	0.519	0.5786	0.582	0.4722	not_sas_specific	not_sas_specific
2	233857435	chr2:233857435:C:T	C	T	-0.0942486	0.00685132	36629	Bilirubin	4.67089e-43	NA	rs528971	T	upstream_gene_variant	HJURP	0.55136	0.6189	0.474	0.6776	0.6462	0.6908	0.7254	0.7193	0.7595	0.6767	0.6477	0.5416	not_sas_specific	not_sas_specific
6	31490777	chr6:31490777:C:T	C	T	-0.044063	0.00702013	38159	Monocytes	3.45915e-10	NA	rs2395033	T	intron_variant	MICB	0.626989	0.6188	0.5778	0.7428	0.6611	0.6145	0.7205	0.6498	0.6519	0.6226	0.602	0.5918	not_sas_specific	not_sas_specific
3	56825868	chr3:56825868:G:A	G	A	0.0598106	0.00668022	38164	Platelets	3.44747e-19	NA	rs28445163	A	intron_variant	ARHGEF3	0.478891	0.6184	0.61	0.6035	0.6206	0.5847	0.4606	0.6292	0.6329	0.6448	0.6215	0.4828	not_sas_specific	not_sas_specific
12	121047856	chr12:121047856:A:C	A	C	-0.0679847	0.00994671	24955	CRP	8.20729e-12	NA	rs1179996	C	intergenic_variant	OASL	0.734723	0.6183	0.6305	0.4605	0.5619	0.6242	0.614	0.5814	0.693	0.6214	0.6328	0.7473	not_sas_specific	not_sas_specific
20	25379122	chr20:25379122:A:C	A	C	0.0438063	0.00697651	36814	ALP	3.40518e-10	NA	rs2500404	C	intron_variant	ABHD12	0.536761	0.6182	0.7914	0.4868	0.6441	0.6848	0.08541	0.5512	0.6203	0.5605	0.6312	0.5495	not_sas_specific	not_sas_specific
20	25406829	chr20:25406829:A:G	A	G	0.0437129	0.00698029	36814	ALP	3.79245e-10	NA	rs2482906	G	intron_variant	GINS1	0.536664	0.6182	0.7913	0.4857	0.6441	0.6848	0.08661	0.549	0.6178	0.5604	0.6306	0.5502	not_sas_specific	not_sas_specific
17	40059061	chr17:40059061:G:A	G	A	0.139349	0.00743249	38163	Neutrophils	1.98701e-78	NA	rs12950335	G	intron_variant	THRA	0.295194	0.6181	0.6845	0.5771	0.6398	0.6392	0.5456	0.5474	0.7484	0.579	0.6419	0.7362	not_sas_specific	not_sas_specific
17	40059061	chr17:40059061:G:A	G	A	0.108869	0.00753367	38171	WBC	2.46945e-47	NA	rs12950335	G	intron_variant	THRA	0.295211	0.6181	0.6845	0.5771	0.6398	0.6392	0.5456	0.5474	0.7484	0.579	0.6419	0.7362	not_sas_specific	not_sas_specific
17	40057106	chr17:40057106:G:A	G	A	0.139189	0.0074357	38163	Neutrophils	3.46258e-78	NA	rs868150	G	intron_variant	MED24	0.294919	0.618	0.6856	0.5773	0.6399	0.6394	0.546	0.5453	0.742	0.5785	0.6396	0.7357	not_sas_specific	not_sas_specific
17	40057106	chr17:40057106:G:A	G	A	0.108907	0.00753693	38171	WBC	2.51652e-47	NA	rs868150	G	intron_variant	MED24	0.294936	0.618	0.6856	0.5773	0.6399	0.6394	0.546	0.5453	0.742	0.5785	0.6396	0.7357	not_sas_specific	not_sas_specific
20	25426755	chr20:25426755:G:C	G	C	0.0435746	0.00697739	36814	ALP	4.23467e-10	NA	rs8113919	C	intron_variant	GINS1	0.53664	0.6178	0.7907	0.4867	0.6434	0.6843	0.0834	0.5484	0.6203	0.5602	0.6305	0.5482	not_sas_specific	not_sas_specific
6	109298174	chr6:109298174:A:G	A	G	0.0599885	0.00685976	38154	MCH	2.23049e-18	NA	rs9320282	G	intron_variant	CD164	0.363961	0.6177	0.8832	0.466	0.4986	0.5781	0.4138	0.6271	0.5222	0.5208	0.5786	0.3595	not_sas_specific	not_sas_specific
6	109298174	chr6:109298174:A:G	A	G	0.057592	0.00702508	38162	MCV	2.44287e-16	NA	rs9320282	G	intron_variant	CD164	0.363976	0.6177	0.8832	0.466	0.4986	0.5781	0.4138	0.6271	0.5222	0.5208	0.5786	0.3595	not_sas_specific	not_sas_specific
6	109298174	chr6:109298174:A:G	A	G	-0.0455451	0.00544535	38136	RBC	6.06178e-17	NA	rs9320282	G	intron_variant	CD164	0.363988	0.6177	0.8832	0.466	0.4986	0.5781	0.4138	0.6271	0.5222	0.5208	0.5786	0.3595	not_sas_specific	not_sas_specific
20	25434588	chr20:25434588:G:A	G	A	0.0437775	0.00697999	36814	ALP	3.56763e-10	NA	rs2387885	A	intron_variant	GINS1	0.536443	0.6176	0.7909	0.4836	0.6441	0.6855	0.08578	0.5494	0.6178	0.56	0.6318	0.5495	not_sas_specific	not_sas_specific
20	25369194	chr20:25369194:C:T	C	T	0.044293	0.00698446	36814	ALP	2.27321e-10	NA	rs2482940	T	intron_variant	ABHD12	0.536951	0.6175	0.7909	0.4868	0.6436	0.685	0.08546	0.5498	0.6203	0.56	0.6317	0.5489	not_sas_specific	not_sas_specific
20	25411333	chr20:25411333:C:T	C	T	0.0437208	0.00697804	36814	ALP	3.71655e-10	NA	rs2500424	T	intron_variant	GINS1	0.536418	0.6174	0.7911	0.4857	0.6437	0.6844	0.08516	0.5497	0.6203	0.5597	0.6314	0.5485	not_sas_specific	not_sas_specific
20	25424450	chr20:25424450:T:A	T	A	0.0436375	0.00697692	36814	ALP	3.98648e-10	NA	rs2482913	A	non_coding_transcript_exon_variant	GINS1	0.536651	0.6174	0.791	0.4846	0.6436	0.6848	0.08586	0.5486	0.6203	0.5599	0.6316	0.5489	not_sas_specific	not_sas_specific
20	25328345	chr20:25328345:T:C	T	C	0.0440916	0.00701291	36814	ALP	3.23236e-10	NA	rs2482923	C	intron_variant	ABHD12	0.535957	0.6173	0.7912	0.4846	0.6435	0.6845	0.08542	0.5485	0.6203	0.5597	0.6306	0.5493	not_sas_specific	not_sas_specific
20	25346515	chr20:25346515:T:C	T	C	0.043661	0.00699648	36814	ALP	4.36395e-10	NA	rs2482927	C	intron_variant	ABHD12	0.53607	0.6173	0.7908	0.4835	0.6431	0.6846	0.08555	0.5494	0.6203	0.5598	0.6321	0.5488	not_sas_specific	not_sas_specific
20	25355809	chr20:25355809:A:G	A	G	0.043675	0.00699083	36814	ALP	4.17148e-10	NA	rs2482932	G	intron_variant	ABHD12	0.536303	0.6173	0.791	0.4846	0.6431	0.6846	0.08568	0.5491	0.6234	0.5597	0.6309	0.5488	not_sas_specific	not_sas_specific
20	25380190	chr20:25380190:A:G	A	G	0.0437008	0.00697493	36814	ALP	3.7186e-10	NA	rs2500405	G	intron_variant	ABHD12	0.536743	0.6173	0.7909	0.4846	0.6433	0.6849	0.08555	0.5483	0.6203	0.5598	0.6313	0.5489	not_sas_specific	not_sas_specific
20	25380580	chr20:25380580:T:C	T	C	0.0435989	0.00697512	36814	ALP	4.08799e-10	NA	rs2482941	C	intron_variant	ABHD12	0.536746	0.6173	0.7905	0.4846	0.6432	0.6846	0.08446	0.5492	0.6178	0.5599	0.6314	0.5495	not_sas_specific	not_sas_specific
20	25353809	chr20:25353809:G:A	G	A	0.0436885	0.00699611	36814	ALP	4.24639e-10	NA	rs2482931	A	intron_variant	ABHD12	0.536111	0.6172	0.7909	0.4823	0.6433	0.6845	0.0857	0.5482	0.6203	0.5598	0.6309	0.5489	not_sas_specific	not_sas_specific
20	25307869	chr20:25307869:C:T	C	T	0.0440303	0.00701371	36814	ALP	3.43518e-10	NA	rs884613	T	intron_variant	ABHD12	0.535429	0.6171	0.7906	0.4846	0.643	0.6846	0.08535	0.5489	0.6171	0.5597	0.6293	0.5489	not_sas_specific	not_sas_specific
20	25319120	chr20:25319120:T:C	T	C	0.0439566	0.00701094	36814	ALP	3.61701e-10	NA	rs2482919	C	missense_variant	ABHD12	0.53563	0.6171	0.7903	0.4846	0.643	0.6844	0.08539	0.5492	0.6178	0.5597	0.6294	0.5484	not_sas_specific	not_sas_specific
20	25315863	chr20:25315863:T:C	T	C	0.0440235	0.00700965	36814	ALP	3.37684e-10	NA	rs2482948	C	intron_variant	ABHD12	0.535643	0.617	0.7905	0.4823	0.643	0.685	0.08503	0.5493	0.6203	0.5595	0.63	0.5493	not_sas_specific	not_sas_specific
20	25423905	chr20:25423905:T:C	T	C	0.0431097	0.0069829	36814	ALP	6.67483e-10	NA	rs6083853	C	non_coding_transcript_exon_variant	GINS1	0.53601	0.6168	0.7903	0.4835	0.6431	0.6839	0.08564	0.5486	0.6203	0.5596	0.6307	0.5468	not_sas_specific	not_sas_specific
9	133269582	chr9:133269582:A:G	A	G	0.150835	0.00704594	36814	ALP	1.14288e-101	NA	rs493246	G	intron_variant	ABO	0.592102	0.6167	0.5495	0.3486	0.7159	0.5744	0.6149	0.5411	0.6497	0.6556	0.6308	0.564	not_sas_specific	not_sas_specific
9	133273682	chr9:133273682:A:T	A	T	0.147662	0.00704034	36814	ALP	1.13972e-97	NA	rs8176645	T	intron_variant	ABO	0.584104	0.6167	0.5983	0.3077	0.705	0.5814	0.613	0.5188	0.6506	0.6332	0.6324	0.5556	not_sas_specific	not_sas_specific
5	128225441	chr5:128225441:G:C	G	C	0.110581	0.00724219	37125	RDW	1.2297e-52	NA	rs36712	C	intergenic_variant	SLC12A2	0.660798	0.6167	0.3358	0.8662	0.645	0.6965	0.4118	0.8206	0.7532	0.7526	0.6353	0.6682	not_sas_specific	not_sas_specific
9	133273682	chr9:133273682:A:T	A	T	-0.044913	0.00732688	35782	TSH	8.79387e-10	NA	rs8176645	T	intron_variant	ABO	0.58411	0.6167	0.5983	0.3077	0.705	0.5814	0.613	0.5188	0.6506	0.6332	0.6324	0.5556	not_sas_specific	not_sas_specific
9	133268030	chr9:133268030:G:A	G	A	0.150998	0.00704611	36814	ALP	7.01455e-102	NA	rs612169	A	intron_variant	ABO	0.592282	0.6165	0.549	0.3491	0.7153	0.5744	0.6141	0.5398	0.6688	0.656	0.6311	0.5647	not_sas_specific	not_sas_specific
9	133271249	chr9:133271249:A:T	A	T	0.15117	0.00705618	36814	ALP	8.03526e-102	NA	rs674302	T	intron_variant	ABO	0.592138	0.6165	0.5489	0.3505	0.7157	0.5748	0.6155	0.5404	0.6519	0.6559	0.6309	0.5645	not_sas_specific	not_sas_specific
6	109279090	chr6:109279090:A:G	A	G	0.0584781	0.00680146	38154	MCH	8.12082e-18	NA	rs9386787	G	intron_variant	CD164	0.371974	0.6165	0.8588	0.4956	0.4993	0.5881	0.4927	0.6426	0.5222	0.5234	0.5761	0.3637	not_sas_specific	not_sas_specific
6	109279090	chr6:109279090:A:G	A	G	0.056009	0.00696539	38162	MCV	8.90841e-16	NA	rs9386787	G	intron_variant	CD164	0.371987	0.6165	0.8588	0.4956	0.4993	0.5881	0.4927	0.6426	0.5222	0.5234	0.5761	0.3637	not_sas_specific	not_sas_specific
6	109279090	chr6:109279090:A:G	A	G	-0.0446038	0.00539908	38136	RBC	1.44012e-16	NA	rs9386787	G	intron_variant	CD164	0.372006	0.6165	0.8588	0.4956	0.4993	0.5881	0.4927	0.6426	0.5222	0.5234	0.5761	0.3637	not_sas_specific	not_sas_specific
20	25374058	chr20:25374058:T:G	T	G	0.0438009	0.00697846	36814	ALP	3.46107e-10	NA	rs2500399	G	intron_variant	ABHD12	0.536427	0.6164	0.79	0.479	0.6429	0.6854	0.08475	0.5454	0.6178	0.5591	0.631	0.5475	not_sas_specific	not_sas_specific
20	25369862	chr20:25369862:A:G	A	G	0.0443234	0.0069848	36814	ALP	2.21427e-10	NA	rs2027003	G	intron_variant	ABHD12	0.537106	0.6163	0.7901	0.4823	0.6426	0.6842	0.08418	0.5469	0.621	0.5595	0.6332	0.5464	not_sas_specific	not_sas_specific
6	109281140	chr6:109281140:A:C	A	C	0.0586052	0.00680076	38154	MCH	6.84542e-18	NA	rs7773815	C	intron_variant	CD164	0.371932	0.6163	0.8582	0.4956	0.4986	0.5889	0.492	0.643	0.5323	0.5232	0.5782	0.3644	not_sas_specific	not_sas_specific
6	109281140	chr6:109281140:A:C	A	C	0.0561274	0.00696468	38162	MCV	7.70016e-16	NA	rs7773815	C	intron_variant	CD164	0.371946	0.6163	0.8582	0.4956	0.4986	0.5889	0.492	0.643	0.5323	0.5232	0.5782	0.3644	not_sas_specific	not_sas_specific
6	109281140	chr6:109281140:A:C	A	C	-0.0448483	0.00539852	38136	RBC	9.77237e-17	NA	rs7773815	C	intron_variant	CD164	0.371964	0.6163	0.8582	0.4956	0.4986	0.5889	0.492	0.643	0.5323	0.5232	0.5782	0.3644	not_sas_specific	not_sas_specific
20	25325702	chr20:25325702:A:G	A	G	0.0439821	0.0070113	36814	ALP	3.54087e-10	NA	rs6037086	G	intron_variant	ABHD12	0.535608	0.6162	0.7881	0.4846	0.6424	0.6847	0.08526	0.5487	0.6203	0.5594	0.6292	0.5484	not_sas_specific	not_sas_specific
20	25394246	chr20:25394246:G:A	G	A	0.0440632	0.00698418	36814	ALP	2.80841e-10	NA	rs2500423	A	intron_variant	GINS1	0.53728	0.6162	0.7902	0.4834	0.6426	0.684	0.08487	0.5444	0.6194	0.5588	0.6288	0.5484	not_sas_specific	not_sas_specific
19	48743609	chr19:48743609:A:G	A	G	-0.141093	0.00923486	28699	Vitamin_B12	1.0666e-52	NA	rs838147	G	non_coding_transcript_exon_variant	RASIP1	0.752693	0.6162	0.709	0.6835	0.6552	0.5248	0.9936	0.5924	0.4051	0.5223	0.5847	0.7472	not_sas_specific	not_sas_specific
9	133270797	chr9:133270797:T:A	T	A	0.151031	0.00704551	36814	ALP	6.09537e-102	NA	rs676457	A	intron_variant	ABO	0.592302	0.6161	0.549	0.3505	0.7156	0.5741	0.6145	0.5378	0.6519	0.6554	0.6301	0.565	not_sas_specific	not_sas_specific
20	25311190	chr20:25311190:A:G	A	G	0.0440276	0.00700994	36814	ALP	3.36954e-10	NA	rs1888998	G	intron_variant	ABHD12	0.535608	0.6161	0.7896	0.4823	0.642	0.683	0.08475	0.5467	0.6203	0.5589	0.6305	0.5485	not_sas_specific	not_sas_specific
6	109281240	chr6:109281240:G:A	G	A	0.058583	0.00680116	38154	MCH	7.07457e-18	NA	rs7774377	A	intron_variant	CD164	0.371965	0.6161	0.8579	0.4945	0.4987	0.5882	0.4925	0.642	0.5191	0.5234	0.5773	0.3638	not_sas_specific	not_sas_specific
6	109281240	chr6:109281240:G:A	G	A	0.0560997	0.00696508	38162	MCV	7.98546e-16	NA	rs7774377	A	intron_variant	CD164	0.371978	0.6161	0.8579	0.4945	0.4987	0.5882	0.4925	0.642	0.5191	0.5234	0.5773	0.3638	not_sas_specific	not_sas_specific
6	109281240	chr6:109281240:G:A	G	A	-0.0448454	0.00539884	38136	RBC	9.85598e-17	NA	rs7774377	A	intron_variant	CD164	0.371997	0.6161	0.8579	0.4945	0.4987	0.5882	0.4925	0.642	0.5191	0.5234	0.5773	0.3638	not_sas_specific	not_sas_specific
9	133269015	chr9:133269015:C:T	C	T	0.150946	0.00704503	36814	ALP	7.67361e-102	NA	rs8176663	T	intron_variant	ABO	0.592259	0.616	0.5491	0.3499	0.7151	0.5741	0.6134	0.5385	0.6519	0.6554	0.6303	0.5647	not_sas_specific	not_sas_specific
2	233673102	chr2:233673102:C:A	C	A	0.442631	0.00702982	36629	Bilirubin	0	NA	rs2741048	A	intron_variant	UGT1A9	0.633897	0.616	0.6304	0.6689	0.5165	0.572	0.4283	0.7017	0.5506	0.6307	0.5874	0.6517	not_sas_specific	not_sas_specific
2	233673858	chr2:233673858:A:T	A	T	0.442745	0.0070293	36629	Bilirubin	0	NA	rs2602378	T	intron_variant	UGT1A9	0.633916	0.616	0.6303	0.6718	0.517	0.572	0.4287	0.7015	0.5538	0.6307	0.587	0.6514	not_sas_specific	not_sas_specific
2	233674416	chr2:233674416:G:A	G	A	0.442695	0.00702907	36629	Bilirubin	0	NA	rs2602379	A	intron_variant	UGT1A9	0.633909	0.616	0.6303	0.6685	0.5169	0.5724	0.427	0.7017	0.5573	0.6308	0.5872	0.6521	not_sas_specific	not_sas_specific
6	109281258	chr6:109281258:G:C	G	C	0.0586018	0.0068009	38154	MCH	6.88652e-18	NA	rs7774390	C	intron_variant	CD164	0.371929	0.616	0.8579	0.4945	0.4986	0.5885	0.4921	0.6422	0.5191	0.5232	0.5778	0.3642	not_sas_specific	not_sas_specific
6	109281258	chr6:109281258:G:C	G	C	0.0561203	0.00696482	38162	MCV	7.77499e-16	NA	rs7774390	C	intron_variant	CD164	0.371943	0.616	0.8579	0.4945	0.4986	0.5885	0.4921	0.6422	0.5191	0.5232	0.5778	0.3642	not_sas_specific	not_sas_specific
6	109281258	chr6:109281258:G:C	G	C	-0.0448516	0.00539863	38136	RBC	9.73644e-17	NA	rs7774390	C	intron_variant	CD164	0.371961	0.616	0.8579	0.4945	0.4986	0.5885	0.4921	0.6422	0.5191	0.5232	0.5778	0.3642	not_sas_specific	not_sas_specific
9	133266790	chr9:133266790:C:A	C	A	0.151008	0.007045	36814	ALP	6.3387e-102	NA	rs514659	A	intron_variant	ABO	0.592244	0.6159	0.5488	0.3491	0.7148	0.574	0.6142	0.5388	0.6519	0.6553	0.6303	0.5641	not_sas_specific	not_sas_specific
20	25311212	chr20:25311212:A:G	A	G	0.0439797	0.00700971	36814	ALP	3.51658e-10	NA	rs1888999	G	intron_variant	ABHD12	0.535617	0.6159	0.7896	0.4823	0.6421	0.6831	0.08481	0.5457	0.6203	0.5588	0.6303	0.5481	not_sas_specific	not_sas_specific
2	233673566	chr2:233673566:G:A	G	A	0.442679	0.00703003	36629	Bilirubin	0	NA	rs2602377	A	intron_variant	UGT1A9	0.633864	0.6159	0.6304	0.6685	0.517	0.5718	0.4269	0.7013	0.5541	0.6305	0.5885	0.6526	not_sas_specific	not_sas_specific
2	233675660	chr2:233675660:T:C	T	C	0.442784	0.00702902	36629	Bilirubin	0	NA	rs2602380	C	intron_variant	UGT1A9	0.633911	0.6159	0.6304	0.6689	0.5163	0.5732	0.428	0.7004	0.5538	0.6307	0.5872	0.6513	not_sas_specific	not_sas_specific
2	233673008	chr2:233673008:A:T	A	T	0.442856	0.00703127	36629	Bilirubin	0	NA	rs2741047	T	intron_variant	UGT1A9	0.63397	0.6158	0.6302	0.6674	0.5165	0.5721	0.4272	0.7013	0.5506	0.6306	0.587	0.6516	not_sas_specific	not_sas_specific
2	233674537	chr2:233674537:T:A	T	A	0.442695	0.00702907	36629	Bilirubin	0	NA	rs2741050	A	intron_variant	UGT1A9	0.63391	0.6158	0.6301	0.6707	0.5167	0.572	0.4277	0.7022	0.5538	0.6305	0.5875	0.6512	not_sas_specific	not_sas_specific
6	109263207	chr6:109263207:A:G	A	G	0.0588663	0.00682421	38154	MCH	6.34746e-18	NA	rs9386780	G	intron_variant	CEP57L1	0.371531	0.6158	0.8814	0.4901	0.4881	0.5873	0.4922	0.6311	0.5222	0.5127	0.5671	0.3634	not_sas_specific	not_sas_specific
6	109263207	chr6:109263207:A:G	A	G	0.0564411	0.00698869	38162	MCV	6.6896e-16	NA	rs9386780	G	intron_variant	CEP57L1	0.371545	0.6158	0.8814	0.4901	0.4881	0.5873	0.4922	0.6311	0.5222	0.5127	0.5671	0.3634	not_sas_specific	not_sas_specific
6	109263207	chr6:109263207:A:G	A	G	-0.045015	0.00541713	38136	RBC	9.58959e-17	NA	rs9386780	G	intron_variant	CEP57L1	0.371564	0.6158	0.8814	0.4901	0.4881	0.5873	0.4922	0.6311	0.5222	0.5127	0.5671	0.3634	not_sas_specific	not_sas_specific
12	120985856	chr12:120985856:A:G	A	G	-0.0462382	0.0068277	36814	ALP	1.26882e-11	NA	rs9738226	G	intron_variant	HNF1A	0.467982	0.6156	0.686	0.6198	0.5797	0.4971	0.5997	0.5456	0.4051	0.6108	0.5925	0.4705	not_sas_specific	not_sas_specific
12	120985856	chr12:120985856:A:G	A	G	0.0996919	0.00864642	24955	CRP	9.33039e-31	NA	rs9738226	G	intron_variant	HNF1A	0.468652	0.6156	0.686	0.6198	0.5797	0.4971	0.5997	0.5456	0.4051	0.6108	0.5925	0.4705	not_sas_specific	not_sas_specific
12	120985856	chr12:120985856:A:G	A	G	0.0840564	0.0109662	14883	GGT	1.78813e-14	NA	rs9738226	G	intron_variant	HNF1A	0.464687	0.6156	0.686	0.6198	0.5797	0.4971	0.5997	0.5456	0.4051	0.6108	0.5925	0.4705	not_sas_specific	not_sas_specific
9	133268872	chr9:133268872:A:T	A	T	0.150931	0.00704668	36814	ALP	8.93305e-102	NA	rs597988	T	intron_variant	ABO	0.59235	0.6154	0.5487	0.3492	0.7144	0.5725	0.6127	0.5393	0.6519	0.6545	0.6295	0.5647	not_sas_specific	not_sas_specific
9	133268885	chr9:133268885:G:A	G	A	0.150928	0.00704526	36814	ALP	8.22243e-102	NA	rs597974	A	intron_variant	ABO	0.592263	0.6153	0.5488	0.3411	0.7143	0.5734	0.6121	0.539	0.6519	0.6544	0.6285	0.5642	not_sas_specific	not_sas_specific
9	133270615	chr9:133270615:A:G	A	G	0.150937	0.0070456	36814	ALP	8.18465e-102	NA	rs677355	G	intron_variant	ABO	0.5922	0.6151	0.5475	0.3469	0.7149	0.574	0.6131	0.5358	0.6519	0.6547	0.6288	0.5642	not_sas_specific	not_sas_specific
20	25401632	chr20:25401632:C:T	C	T	0.043688	0.00697879	36814	ALP	3.84716e-10	NA	rs2500418	T	intron_variant	GINS1	0.536554	0.6149	0.7825	0.4846	0.6429	0.6846	0.08526	0.5491	0.6203	0.5597	0.628	0.5487	not_sas_specific	not_sas_specific
11	116819996	chr11:116819996:C:T	C	T	-0.0597689	0.00926008	19949	Non_HDL_cholesterol	1.086e-10	NA	rs1263177	T	upstream_gene_variant	APOA4	0.489157	0.6149	0.6198	0.6773	0.6021	0.5595	0.6132	0.5863	0.5728	0.6298	0.6156	0.4967	not_sas_specific	not_sas_specific
11	116822379	chr11:116822379:G:A	G	A	-0.060078	0.00929246	19949	Non_HDL_cholesterol	1.01135e-10	NA	rs5096	A	intron_variant	APOA4	0.488025	0.6149	0.6205	0.6769	0.6017	0.5593	0.6137	0.5869	0.5728	0.6294	0.6167	0.4971	not_sas_specific	not_sas_specific
11	116819996	chr11:116819996:C:T	C	T	-0.0565642	0.0072574	32762	Total_cholesterol	6.49083e-15	NA	rs1263177	T	upstream_gene_variant	APOA4	0.484132	0.6149	0.6198	0.6773	0.6021	0.5595	0.6132	0.5863	0.5728	0.6298	0.6156	0.4967	not_sas_specific	not_sas_specific
11	116822379	chr11:116822379:G:A	G	A	-0.0572081	0.00728296	32762	Total_cholesterol	3.99577e-15	NA	rs5096	A	intron_variant	APOA4	0.482975	0.6149	0.6205	0.6769	0.6017	0.5593	0.6137	0.5869	0.5728	0.6294	0.6167	0.4971	not_sas_specific	not_sas_specific
11	116819996	chr11:116819996:C:T	C	T	-0.101936	0.00745242	29818	Triglycerides	1.36962e-42	NA	rs1263177	T	upstream_gene_variant	APOA4	0.485092	0.6149	0.6198	0.6773	0.6021	0.5595	0.6132	0.5863	0.5728	0.6298	0.6156	0.4967	not_sas_specific	not_sas_specific
11	116822379	chr11:116822379:G:A	G	A	-0.102746	0.00747867	29818	Triglycerides	5.96348e-43	NA	rs5096	A	intron_variant	APOA4	0.483942	0.6149	0.6205	0.6769	0.6017	0.5593	0.6137	0.5869	0.5728	0.6294	0.6167	0.4971	not_sas_specific	not_sas_specific
11	116821978	chr11:116821978:G:A	G	A	-0.0600248	0.00929245	19949	Non_HDL_cholesterol	1.05039e-10	NA	rs5100	A	intron_variant	APOA4	0.488018	0.6148	0.6204	0.6776	0.6015	0.5594	0.6121	0.5856	0.5728	0.6296	0.6151	0.4973	not_sas_specific	not_sas_specific
11	116821978	chr11:116821978:G:A	G	A	-0.0572981	0.00728294	32762	Total_cholesterol	3.61993e-15	NA	rs5100	A	intron_variant	APOA4	0.483	0.6148	0.6204	0.6776	0.6015	0.5594	0.6121	0.5856	0.5728	0.6296	0.6151	0.4973	not_sas_specific	not_sas_specific
11	116821978	chr11:116821978:G:A	G	A	-0.102771	0.00747857	29818	Triglycerides	5.68853e-43	NA	rs5100	A	intron_variant	APOA4	0.483969	0.6148	0.6204	0.6776	0.6015	0.5594	0.6121	0.5856	0.5728	0.6296	0.6151	0.4973	not_sas_specific	not_sas_specific
8	125467120	chr8:125467120:C:T	C	T	-0.0553086	0.00686362	36814	ALP	7.74105e-16	NA	rs6982502	T	intron_variant	TRIB1	0.49508	0.6146	0.8628	0.6656	0.5076	0.4252	0.5484	0.5524	0.443	0.5237	0.5632	0.4714	not_sas_specific	not_sas_specific
8	125467120	chr8:125467120:C:T	C	T	-0.0425673	0.00619471	36957	ALT	6.35038e-12	NA	rs6982502	T	intron_variant	TRIB1	0.495221	0.6146	0.8628	0.6656	0.5076	0.4252	0.5484	0.5524	0.443	0.5237	0.5632	0.4714	not_sas_specific	not_sas_specific
2	233683341	chr2:233683341:G:A	G	A	0.44841	0.00703242	36629	Bilirubin	0	NA	rs4663888	A	intron_variant	UGT1A7	0.636656	0.6146	0.6254	0.6689	0.5149	0.5727	0.428	0.7026	0.5513	0.6307	0.587	0.6549	not_sas_specific	not_sas_specific
8	125467120	chr8:125467120:C:T	C	T	-0.0531058	0.007718	29052	LDL-C	5.95251e-12	NA	rs6982502	T	intron_variant	TRIB1	0.497503	0.6146	0.8628	0.6656	0.5076	0.4252	0.5484	0.5524	0.443	0.5237	0.5632	0.4714	not_sas_specific	not_sas_specific
8	125467120	chr8:125467120:C:T	C	T	-0.0871531	0.00928412	19949	Non_HDL_cholesterol	6.1546e-21	NA	rs6982502	T	intron_variant	TRIB1	0.498674	0.6146	0.8628	0.6656	0.5076	0.4252	0.5484	0.5524	0.443	0.5237	0.5632	0.4714	not_sas_specific	not_sas_specific
5	128224967	chr5:128224967:C:A	C	A	0.115637	0.00730021	37125	RDW	1.64172e-56	NA	rs42916	A	intergenic_variant	SLC12A2	0.67059	0.6146	0.3273	0.8659	0.6439	0.6981	0.41	0.8204	0.7532	0.7526	0.6327	0.6791	not_sas_specific	not_sas_specific
8	125467120	chr8:125467120:C:T	C	T	-0.0831805	0.00728274	32762	Total_cholesterol	3.26212e-30	NA	rs6982502	T	intron_variant	TRIB1	0.497148	0.6146	0.8628	0.6656	0.5076	0.4252	0.5484	0.5524	0.443	0.5237	0.5632	0.4714	not_sas_specific	not_sas_specific
8	125467120	chr8:125467120:C:T	C	T	-0.0855017	0.00742095	29818	Triglycerides	1.02612e-30	NA	rs6982502	T	intron_variant	TRIB1	0.496304	0.6146	0.8628	0.6656	0.5076	0.4252	0.5484	0.5524	0.443	0.5237	0.5632	0.4714	not_sas_specific	not_sas_specific
12	120986153	chr12:120986153:C:T	C	T	-0.0467648	0.00681672	36814	ALP	6.87068e-12	NA	rs2393791	T	intron_variant	HNF1A	0.468421	0.614	0.6804	0.622	0.5792	0.4968	0.5993	0.5463	0.4013	0.611	0.5893	0.4697	not_sas_specific	not_sas_specific
12	120986771	chr12:120986771:G:A	G	A	-0.0457994	0.00682029	36814	ALP	1.87845e-11	NA	rs2393775	A	intron_variant	HNF1A	0.467247	0.614	0.6804	0.6217	0.5787	0.4968	0.5975	0.5468	0.4051	0.611	0.5935	0.4691	not_sas_specific	not_sas_specific
12	120986153	chr12:120986153:C:T	C	T	0.0992406	0.00863189	24955	CRP	1.36647e-30	NA	rs2393791	T	intron_variant	HNF1A	0.469019	0.614	0.6804	0.622	0.5792	0.4968	0.5993	0.5463	0.4013	0.611	0.5893	0.4697	not_sas_specific	not_sas_specific
12	120986771	chr12:120986771:G:A	G	A	0.0987941	0.0086353	24955	CRP	2.61698e-30	NA	rs2393775	A	intron_variant	HNF1A	0.467691	0.614	0.6804	0.6217	0.5787	0.4968	0.5975	0.5468	0.4051	0.611	0.5935	0.4691	not_sas_specific	not_sas_specific
12	120986153	chr12:120986153:C:T	C	T	0.0832465	0.0109436	14883	GGT	2.80802e-14	NA	rs2393791	T	intron_variant	HNF1A	0.4652	0.614	0.6804	0.622	0.5792	0.4968	0.5993	0.5463	0.4013	0.611	0.5893	0.4697	not_sas_specific	not_sas_specific
12	120986771	chr12:120986771:G:A	G	A	0.0842378	0.0109546	14883	GGT	1.47435e-14	NA	rs2393775	A	intron_variant	HNF1A	0.463664	0.614	0.6804	0.6217	0.5787	0.4968	0.5975	0.5468	0.4051	0.611	0.5935	0.4691	not_sas_specific	not_sas_specific
11	116819862	chr11:116819862:C:T	C	T	-0.0602982	0.00928714	19949	Non_HDL_cholesterol	8.43335e-11	NA	rs1268354	T	upstream_gene_variant	APOA4	0.487954	0.614	0.6165	0.6791	0.602	0.5596	0.6135	0.5864	0.5728	0.6299	0.6152	0.4981	not_sas_specific	not_sas_specific
11	116819862	chr11:116819862:C:T	C	T	-0.0568443	0.00727837	32762	Total_cholesterol	5.71742e-15	NA	rs1268354	T	upstream_gene_variant	APOA4	0.482945	0.614	0.6165	0.6791	0.602	0.5596	0.6135	0.5864	0.5728	0.6299	0.6152	0.4981	not_sas_specific	not_sas_specific
11	116819862	chr11:116819862:C:T	C	T	-0.10237	0.00747405	29818	Triglycerides	1.06145e-42	NA	rs1268354	T	upstream_gene_variant	APOA4	0.48391	0.614	0.6165	0.6791	0.602	0.5596	0.6135	0.5864	0.5728	0.6299	0.6152	0.4981	not_sas_specific	not_sas_specific
12	120986603	chr12:120986603:G:A	G	A	-0.0466344	0.00682565	36814	ALP	8.35988e-12	NA	rs2393776	A	intron_variant	HNF1A	0.468529	0.6137	0.6796	0.622	0.5781	0.4965	0.5995	0.5467	0.4051	0.6108	0.5905	0.4699	not_sas_specific	not_sas_specific
12	120986603	chr12:120986603:G:A	G	A	0.0996619	0.00864335	24955	CRP	9.26403e-31	NA	rs2393776	A	intron_variant	HNF1A	0.469071	0.6137	0.6796	0.622	0.5781	0.4965	0.5995	0.5467	0.4051	0.6108	0.5905	0.4699	not_sas_specific	not_sas_specific
12	120986603	chr12:120986603:G:A	G	A	0.0834465	0.010962	14883	GGT	2.69215e-14	NA	rs2393776	A	intron_variant	HNF1A	0.465299	0.6137	0.6796	0.622	0.5781	0.4965	0.5995	0.5467	0.4051	0.6108	0.5905	0.4699	not_sas_specific	not_sas_specific
6	33569769	chr6:33569769:A:G	A	G	0.0488023	0.00661901	38164	Platelets	1.66763e-13	NA	rs169738	G	intron_variant	BAK1	0.504042	0.6137	0.6433	0.5606	0.6032	0.6226	0.4384	0.7063	0.5732	0.6055	0.5908	0.5112	not_sas_specific	not_sas_specific
2	233852136	chr2:233852136:T:C	T	C	-0.0824397	0.0068242	36629	Bilirubin	1.33937e-33	NA	rs654279	C	intron_variant	HJURP	0.513045	0.6135	0.4892	0.6974	0.6224	0.7005	0.5211	0.7226	0.7563	0.6774	0.6427	0.5068	not_sas_specific	not_sas_specific
3	128617674	chr3:128617674:C:T	C	T	0.0496629	0.00687029	38159	Monocytes	4.87865e-13	NA	rs2811488	T	downstream_gene_variant	RPN1	0.56569	0.6135	0.6072	0.5991	0.5909	0.6064	0.7676	0.6181	0.693	0.6143	0.6197	0.5537	not_sas_specific	not_sas_specific
20	25399957	chr20:25399957:G:A	G	A	0.0428848	0.00700483	36814	ALP	9.23103e-10	NA	rs2482943	A	intron_variant	GINS1	0.531112	0.6134	0.7824	0.4845	0.6415	0.6787	0.08552	0.5488	0.6171	0.5579	0.6248	0.5381	not_sas_specific	not_sas_specific
12	120985573	chr12:120985573:G:A	G	A	-0.0462679	0.00682589	36814	ALP	1.21591e-11	NA	rs7970695	A	intron_variant	HNF1A	0.468144	0.6133	0.68	0.6181	0.5778	0.4965	0.5991	0.5455	0.4051	0.6101	0.5898	0.4694	not_sas_specific	not_sas_specific
12	120985573	chr12:120985573:G:A	G	A	0.0995519	0.00864395	24955	CRP	1.08393e-30	NA	rs7970695	A	intron_variant	HNF1A	0.468807	0.6133	0.68	0.6181	0.5778	0.4965	0.5991	0.5455	0.4051	0.6101	0.5898	0.4694	not_sas_specific	not_sas_specific
12	120985573	chr12:120985573:G:A	G	A	0.0837112	0.0109643	14883	GGT	2.26048e-14	NA	rs7970695	A	intron_variant	HNF1A	0.464749	0.6133	0.68	0.6181	0.5778	0.4965	0.5991	0.5455	0.4051	0.6101	0.5898	0.4694	not_sas_specific	not_sas_specific
2	233682328	chr2:233682328:C:A	C	A	0.448581	0.0070338	36629	Bilirubin	0	NA	rs17863778	A	stop_gained	UGT1A7	0.636463	0.6128	0.6236	0.664	0.514	0.5722	0.4238	0.6996	0.5506	0.629	0.5857	0.6545	not_sas_specific	not_sas_specific
3	128627371	chr3:128627371:G:A	G	A	0.0495821	0.00688945	38159	Monocytes	6.16311e-13	NA	rs2712371	A	intron_variant	RPN1	0.566156	0.6125	0.601	0.6013	0.5899	0.6106	0.7672	0.6184	0.693	0.6156	0.6213	0.5546	not_sas_specific	not_sas_specific
1	159703795	chr1:159703795:G:A	G	A	-0.0677023	0.00900436	24955	CRP	5.52713e-14	NA	rs1572970	A	downstream_gene_variant	CRP	0.589322	0.6124	0.3508	0.8267	0.7371	0.7091	0.661	0.7488	0.5828	0.7114	0.6385	0.5908	not_sas_specific	not_sas_specific
2	233678328	chr2:233678328:A:T	A	T	0.442715	0.00702704	36629	Bilirubin	0	NA	rs7588138	T	intron_variant	UGT1A7	0.634175	0.6121	0.6216	0.6667	0.5134	0.5719	0.423	0.7004	0.5417	0.6288	0.5853	0.6507	not_sas_specific	not_sas_specific
2	233678335	chr2:233678335:C:G	C	G	0.44266	0.00702719	36629	Bilirubin	0	NA	rs7582907	G	intron_variant	UGT1A7	0.634151	0.6121	0.6216	0.6644	0.5137	0.5722	0.4235	0.7005	0.5417	0.6287	0.5849	0.6508	not_sas_specific	not_sas_specific
2	233678337	chr2:233678337:T:A	T	A	0.44266	0.00702718	36629	Bilirubin	0	NA	rs12477979	A	intron_variant	UGT1A7	0.634151	0.612	0.6215	0.6674	0.5135	0.572	0.423	0.7002	0.5417	0.6286	0.5852	0.6506	not_sas_specific	not_sas_specific
3	128634236	chr3:128634236:G:A	G	A	0.0491423	0.0069056	38159	Monocytes	1.10866e-12	NA	rs7627549	A	intron_variant	RPN1	0.565604	0.6112	0.5948	0.6013	0.5914	0.6233	0.7671	0.6191	0.693	0.6155	0.6196	0.555	not_sas_specific	not_sas_specific
3	128638009	chr3:128638009:C:T	C	T	0.0488825	0.00690729	38159	Monocytes	1.47367e-12	NA	rs1697	T	synonymous_variant	RPN1	0.565815	0.6112	0.5941	0.5987	0.5913	0.6236	0.7675	0.6184	0.6962	0.6159	0.6182	0.5557	not_sas_specific	not_sas_specific
6	109312612	chr6:109312612:G:A	G	A	0.0584878	0.00687725	38154	MCH	1.82348e-17	NA	rs7757347	A	intron_variant	CD164	0.358538	0.6111	0.8575	0.4737	0.4948	0.5807	0.4187	0.6387	0.5222	0.5208	0.5751	0.3527	not_sas_specific	not_sas_specific
6	109312612	chr6:109312612:G:A	G	A	0.0567617	0.007043	38162	MCV	7.67185e-16	NA	rs7757347	A	intron_variant	CD164	0.358554	0.6111	0.8575	0.4737	0.4948	0.5807	0.4187	0.6387	0.5222	0.5208	0.5751	0.3527	not_sas_specific	not_sas_specific
6	109312612	chr6:109312612:G:A	G	A	-0.0458669	0.00545923	38136	RBC	4.39947e-17	NA	rs7757347	A	intron_variant	CD164	0.358563	0.6111	0.8575	0.4737	0.4948	0.5807	0.4187	0.6387	0.5222	0.5208	0.5751	0.3527	not_sas_specific	not_sas_specific
6	109271648	chr6:109271648:G:A	G	A	0.0575665	0.00685024	38154	MCH	4.33112e-17	NA	rs6568560	A	intron_variant	CD164	0.361323	0.611	0.8541	0.4956	0.4938	0.5781	0.4932	0.643	0.5224	0.5158	0.5738	0.3583	not_sas_specific	not_sas_specific
6	109271648	chr6:109271648:G:A	G	A	0.0539788	0.00701533	38162	MCV	1.42167e-14	NA	rs6568560	A	intron_variant	CD164	0.361339	0.611	0.8541	0.4956	0.4938	0.5781	0.4932	0.643	0.5224	0.5158	0.5738	0.3583	not_sas_specific	not_sas_specific
6	109271648	chr6:109271648:G:A	G	A	-0.0439586	0.00543779	38136	RBC	6.27336e-16	NA	rs6568560	A	intron_variant	CD164	0.361351	0.611	0.8541	0.4956	0.4938	0.5781	0.4932	0.643	0.5224	0.5158	0.5738	0.3583	not_sas_specific	not_sas_specific
6	109295015	chr6:109295015:C:T	C	T	0.0602249	0.00686096	38154	MCH	1.66533e-18	NA	rs7744284	T	intron_variant	CD164	0.363946	0.6108	0.8569	0.466	0.4963	0.5912	0.4127	0.6274	0.5222	0.5214	0.5751	0.3594	not_sas_specific	not_sas_specific
6	109295015	chr6:109295015:C:T	C	T	0.0578074	0.00702631	38162	MCV	1.91514e-16	NA	rs7744284	T	intron_variant	CD164	0.363961	0.6108	0.8569	0.466	0.4963	0.5912	0.4127	0.6274	0.5222	0.5214	0.5751	0.3594	not_sas_specific	not_sas_specific
6	109295015	chr6:109295015:C:T	C	T	-0.0459033	0.00544631	38136	RBC	3.50671e-17	NA	rs7744284	T	intron_variant	CD164	0.363973	0.6108	0.8569	0.466	0.4963	0.5912	0.4127	0.6274	0.5222	0.5214	0.5751	0.3594	not_sas_specific	not_sas_specific
6	109271548	chr6:109271548:C:T	C	T	0.057498	0.00684981	38154	MCH	4.69462e-17	NA	rs6568559	T	intron_variant	CD164	0.361372	0.6106	0.854	0.4956	0.4934	0.5788	0.4934	0.6409	0.5223	0.5156	0.5735	0.3582	not_sas_specific	not_sas_specific
11	5024687	chr11:5024687:G:A	G	A	0.0419561	0.00682335	38154	MCH	7.80243e-10	NA	rs1598501	A	intergenic_variant	OR52J3	0.580634	0.6106	0.5899	0.6747	0.6165	0.5881	0.4055	0.6572	0.6867	0.6312	0.6062	0.5982	not_sas_specific	not_sas_specific
6	109271548	chr6:109271548:C:T	C	T	0.0539422	0.00701489	38162	MCV	1.47503e-14	NA	rs6568559	T	intron_variant	CD164	0.361388	0.6106	0.854	0.4956	0.4934	0.5788	0.4934	0.6409	0.5223	0.5156	0.5735	0.3582	not_sas_specific	not_sas_specific
11	5024687	chr11:5024687:G:A	G	A	0.044147	0.00700037	38162	MCV	2.85641e-10	NA	rs1598501	A	intergenic_variant	OR52J3	0.580617	0.6106	0.5899	0.6747	0.6165	0.5881	0.4055	0.6572	0.6867	0.6312	0.6062	0.5982	not_sas_specific	not_sas_specific
6	109271548	chr6:109271548:C:T	C	T	-0.0438758	0.00543745	38136	RBC	7.07783e-16	NA	rs6568559	T	intron_variant	CD164	0.361399	0.6106	0.854	0.4956	0.4934	0.5788	0.4934	0.6409	0.5223	0.5156	0.5735	0.3582	not_sas_specific	not_sas_specific
6	109281100	chr6:109281100:T:C	T	C	0.0574091	0.00685048	38154	MCH	5.27959e-17	NA	rs2222392	C	intron_variant	CD164	0.36147	0.6105	0.8538	0.4945	0.4931	0.5784	0.4919	0.6402	0.519	0.5157	0.5737	0.3583	not_sas_specific	not_sas_specific
6	109281100	chr6:109281100:T:C	T	C	0.0538093	0.00701557	38162	MCV	1.72028e-14	NA	rs2222392	C	intron_variant	CD164	0.361486	0.6105	0.8538	0.4945	0.4931	0.5784	0.4919	0.6402	0.519	0.5157	0.5737	0.3583	not_sas_specific	not_sas_specific
3	128639790	chr3:128639790:G:A	G	A	0.0488881	0.00690944	38159	Monocytes	1.48833e-12	NA	rs6439135	A	intron_variant	RPN1	0.565786	0.6105	0.5927	0.5987	0.5906	0.6239	0.7657	0.6191	0.6962	0.6156	0.6208	0.5553	not_sas_specific	not_sas_specific
6	109281100	chr6:109281100:T:C	T	C	-0.0437548	0.00543798	38136	RBC	8.5428e-16	NA	rs2222392	C	intron_variant	CD164	0.361497	0.6105	0.8538	0.4945	0.4931	0.5784	0.4919	0.6402	0.519	0.5157	0.5737	0.3583	not_sas_specific	not_sas_specific
4	145665062	chr4:145665062:A:G	A	G	-0.0514328	0.00804744	28699	Vitamin_B12	1.64585e-10	NA	rs9308191	G	intergenic_variant	C4orf51	0.621853	0.6104	0.7616	0.5099	0.6664	0.618	0.6471	0.4242	0.6139	0.5304	0.6171	0.6427	not_sas_specific	not_sas_specific
3	128635107	chr3:128635107:C:A	C	A	0.0496184	0.0069326	38159	Monocytes	8.2319e-13	NA	rs2811491	A	intron_variant	RPN1	0.554951	0.6102	0.6085	0.5841	0.5885	0.6184	0.7672	0.6138	0.6899	0.6075	0.6145	0.5466	not_sas_specific	not_sas_specific
6	109280351	chr6:109280351:A:G	A	G	0.0573814	0.00684985	38154	MCH	5.4275e-17	NA	rs9398196	G	intron_variant	CD164	0.361443	0.6101	0.8527	0.4945	0.4928	0.5784	0.4933	0.6415	0.519	0.5155	0.5731	0.358	not_sas_specific	not_sas_specific
6	109280351	chr6:109280351:A:G	A	G	0.0537488	0.00701493	38162	MCV	1.82978e-14	NA	rs9398196	G	intron_variant	CD164	0.361459	0.6101	0.8527	0.4945	0.4928	0.5784	0.4933	0.6415	0.519	0.5155	0.5731	0.358	not_sas_specific	not_sas_specific
6	109280351	chr6:109280351:A:G	A	G	-0.0437898	0.00543748	38136	RBC	8.05749e-16	NA	rs9398196	G	intron_variant	CD164	0.36147	0.6101	0.8527	0.4945	0.4928	0.5784	0.4933	0.6415	0.519	0.5155	0.5731	0.358	not_sas_specific	not_sas_specific
4	145661589	chr4:145661589:T:G	T	G	-0.0510053	0.00804688	28699	Vitamin_B12	2.31985e-10	NA	rs17805861	G	downstream_gene_variant	C4orf51	0.623228	0.6099	0.7616	0.5088	0.6651	0.6173	0.6472	0.424	0.6108	0.5294	0.6167	0.6455	not_sas_specific	not_sas_specific
8	20001609	chr8:20001609:T:C	T	C	0.0669408	0.00698219	31767	HDL-C	9.03649e-22	NA	rs4490856	C	intergenic_variant	LPL	0.415898	0.6097	0.7896	0.678	0.5187	0.5712	0.3367	0.5827	0.5545	0.5605	0.581	0.4311	not_sas_specific	not_sas_specific
3	56826788	chr3:56826788:C:G	C	G	0.0606205	0.00669244	38164	Platelets	1.3277e-19	NA	rs6776840	G	intron_variant	ARHGEF3	0.474418	0.6097	0.6207	0.591	0.6112	0.5716	0.4611	0.6128	0.6234	0.6252	0.6076	0.4755	not_sas_specific	not_sas_specific
8	20001609	chr8:20001609:T:C	T	C	-0.068033	0.00750307	29818	Triglycerides	1.21927e-19	NA	rs4490856	C	intergenic_variant	LPL	0.416099	0.6097	0.7896	0.678	0.5187	0.5712	0.3367	0.5827	0.5545	0.5605	0.581	0.4311	not_sas_specific	not_sas_specific
5	128224141	chr5:128224141:C:T	C	T	0.116344	0.00730678	37125	RDW	4.40758e-57	NA	rs36711	T	intergenic_variant	SLC12A2	0.670159	0.6096	0.321	0.8678	0.6406	0.687	0.4219	0.8065	0.7532	0.7477	0.6303	0.6794	not_sas_specific	not_sas_specific
1	25397655	chr1:25397655:T:C	T	C	-0.0890097	0.00898818	23793	ESR	4.04017e-23	NA	rs631133	C	intron_variant	RHCE	0.313174	0.6092	0.8407	0.523	0.547	0.4697	0.2868	0.5374	0.5159	0.5479	0.5706	0.3301	not_sas_specific	not_sas_specific
3	142439150	chr3:142439150:C:T	C	T	-0.0476153	0.0068037	38154	MCH	2.58821e-12	NA	rs6777255	T	intron_variant	XRN1	0.407637	0.6084	0.7755	0.698	0.5179	0.522	0.4761	0.5451	0.5981	0.5641	0.5971	0.4109	not_sas_specific	not_sas_specific
3	142439150	chr3:142439150:C:T	C	T	-0.0463958	0.00696483	38162	MCV	2.71144e-11	NA	rs6777255	T	intron_variant	XRN1	0.407591	0.6084	0.7755	0.698	0.5179	0.522	0.4761	0.5451	0.5981	0.5641	0.5971	0.4109	not_sas_specific	not_sas_specific
6	109309857	chr6:109309857:A:C	A	C	0.0586509	0.00687435	38154	MCH	1.44046e-17	NA	rs9487058	C	intron_variant	CD164	0.358174	0.6082	0.8485	0.466	0.4946	0.5807	0.4136	0.6383	0.5222	0.5204	0.5739	0.3517	not_sas_specific	not_sas_specific
6	109309857	chr6:109309857:A:C	A	C	0.0568597	0.00704003	38162	MCV	6.65886e-16	NA	rs9487058	C	intron_variant	CD164	0.358191	0.6082	0.8485	0.466	0.4946	0.5807	0.4136	0.6383	0.5222	0.5204	0.5739	0.3517	not_sas_specific	not_sas_specific
6	109309857	chr6:109309857:A:C	A	C	-0.0456352	0.00545693	38136	RBC	6.12491e-17	NA	rs9487058	C	intron_variant	CD164	0.3582	0.6082	0.8485	0.466	0.4946	0.5807	0.4136	0.6383	0.5222	0.5204	0.5739	0.3517	not_sas_specific	not_sas_specific
6	109306398	chr6:109306398:C:A	C	A	0.0591419	0.00687614	38154	MCH	7.89951e-18	NA	rs6902892	A	intron_variant	CD164	0.357737	0.6079	0.8473	0.4648	0.4942	0.5807	0.4144	0.6392	0.5222	0.5205	0.5719	0.3511	not_sas_specific	not_sas_specific
6	109306398	chr6:109306398:C:A	C	A	0.0573242	0.00704186	38162	MCV	3.93641e-16	NA	rs6902892	A	intron_variant	CD164	0.357754	0.6079	0.8473	0.4648	0.4942	0.5807	0.4144	0.6392	0.5222	0.5205	0.5719	0.3511	not_sas_specific	not_sas_specific
6	109306398	chr6:109306398:C:A	C	A	-0.0457774	0.00545835	38136	RBC	5.00035e-17	NA	rs6902892	A	intron_variant	CD164	0.357762	0.6079	0.8473	0.4648	0.4942	0.5807	0.4144	0.6392	0.5222	0.5205	0.5719	0.3511	not_sas_specific	not_sas_specific
6	109311317	chr6:109311317:C:A	C	A	0.0583515	0.00687671	38154	MCH	2.1503e-17	NA	rs9386797	A	intron_variant	CD164	0.358097	0.6078	0.8481	0.4636	0.4942	0.5807	0.4138	0.6363	0.5222	0.5204	0.5731	0.3515	not_sas_specific	not_sas_specific
6	109311317	chr6:109311317:C:A	C	A	0.0565901	0.00704244	38162	MCV	9.31322e-16	NA	rs9386797	A	intron_variant	CD164	0.358113	0.6078	0.8481	0.4636	0.4942	0.5807	0.4138	0.6363	0.5222	0.5204	0.5731	0.3515	not_sas_specific	not_sas_specific
6	109311317	chr6:109311317:C:A	C	A	-0.0456627	0.0054588	38136	RBC	6.01312e-17	NA	rs9386797	A	intron_variant	CD164	0.358122	0.6078	0.8481	0.4636	0.4942	0.5807	0.4138	0.6363	0.5222	0.5204	0.5731	0.3515	not_sas_specific	not_sas_specific
3	142436921	chr3:142436921:A:G	A	G	-0.0478567	0.00679853	38154	MCH	1.93241e-12	NA	rs9847364	G	intron_variant	XRN1	0.406931	0.6075	0.7778	0.6923	0.5156	0.5216	0.4657	0.5423	0.5981	0.5633	0.5944	0.4053	not_sas_specific	not_sas_specific
3	142436921	chr3:142436921:A:G	A	G	-0.0464682	0.00695954	38162	MCV	2.44006e-11	NA	rs9847364	G	intron_variant	XRN1	0.406886	0.6075	0.7778	0.6923	0.5156	0.5216	0.4657	0.5423	0.5981	0.5633	0.5944	0.4053	not_sas_specific	not_sas_specific
19	19340184	chr19:19340184:T:A	T	A	0.0466384	0.00752508	32762	Total_cholesterol	5.72822e-10	NA	rs8111511	A	intron_variant	MAU2	0.490597	0.6074	0.4266	0.5884	0.6106	0.6718	0.6922	0.7654	0.6204	0.6772	0.6187	0.5338	not_sas_specific	not_sas_specific
15	58379566	chr15:58379566:G:T	G	T	-0.0734627	0.00740458	31767	HDL-C	3.36512e-23	NA	rs1601935	T	intron_variant	LIPC	0.66911	0.6072	0.4685	0.7379	0.6839	0.6401	0.6851	0.6169	0.6234	0.6591	0.6049	0.6675	not_sas_specific	not_sas_specific
3	142395564	chr3:142395564:G:A	G	A	-0.0477137	0.00680968	38154	MCH	2.43893e-12	NA	rs6440082	A	intron_variant	XRN1	0.406711	0.6071	0.8013	0.67	0.5149	0.5156	0.4636	0.5277	0.5987	0.5514	0.5967	0.4057	not_sas_specific	not_sas_specific
3	142395564	chr3:142395564:G:A	G	A	-0.0462958	0.00697099	38162	MCV	3.111e-11	NA	rs6440082	A	intron_variant	XRN1	0.406668	0.6071	0.8013	0.67	0.5149	0.5156	0.4636	0.5277	0.5987	0.5514	0.5967	0.4057	not_sas_specific	not_sas_specific
3	142433635	chr3:142433635:T:A	T	A	-0.0479704	0.00679488	38154	MCH	1.66763e-12	NA	rs6772400	A	intron_variant	XRN1	0.40663	0.6063	0.7762	0.6919	0.5148	0.5214	0.464	0.5415	0.5981	0.562	0.5956	0.4059	not_sas_specific	not_sas_specific
3	142433635	chr3:142433635:T:A	T	A	-0.046683	0.00695581	38162	MCV	1.92797e-11	NA	rs6772400	A	intron_variant	XRN1	0.406585	0.6063	0.7762	0.6919	0.5148	0.5214	0.464	0.5415	0.5981	0.562	0.5956	0.4059	not_sas_specific	not_sas_specific
16	56966372	chr16:56966372:G:A	G	A	0.0737556	0.00759259	31767	HDL-C	2.62422e-22	NA	rs820299	A	intron_variant	CETP	0.69473	0.6062	0.5557	0.6305	0.6502	0.5438	0.5411	0.6125	0.5696	0.6285	0.6014	0.6874	not_sas_specific	not_sas_specific
7	44163407	chr7:44163407:C:T	C	T	0.0520066	0.00789707	30967	HbA1c	4.53211e-11	NA	rs758989	T	intron_variant	GCK	0.444127	0.6062	0.8134	0.4857	0.5802	0.5049	0.6584	0.5533	0.5348	0.5109	0.5817	0.4256	not_sas_specific	not_sas_specific
1	25402439	chr1:25402439:G:T	G	T	-0.0910869	0.00898921	23793	ESR	3.9473e-24	NA	rs28631635	T	intron_variant	RHCE	0.310701	0.6059	0.8392	0.522	0.5408	0.4708	0.2772	0.5361	0.5095	0.544	0.5638	0.3261	not_sas_specific	not_sas_specific
3	128611077	chr3:128611077:A:G	A	G	0.0500307	0.00685475	38159	Monocytes	2.90603e-13	NA	rs2253144	G	intergenic_variant	RPN1	0.525815	0.6059	0.624	0.5231	0.5773	0.604	0.4242	0.6378	0.7152	0.6169	0.6056	0.523	not_sas_specific	not_sas_specific
3	142638873	chr3:142638873:G:C	G	C	-0.0465255	0.00663148	38154	MCH	2.2856e-12	NA	rs12695767	C	intron_variant	PLS1	0.464881	0.6057	0.6051	0.7764	0.4916	0.5901	0.3862	0.6895	0.5791	0.6446	0.5957	0.459	not_sas_specific	not_sas_specific
3	142638873	chr3:142638873:G:C	G	C	-0.0449332	0.00678855	38162	MCV	3.61743e-11	NA	rs12695767	C	intron_variant	PLS1	0.464834	0.6057	0.6051	0.7764	0.4916	0.5901	0.3862	0.6895	0.5791	0.6446	0.5957	0.459	not_sas_specific	not_sas_specific
8	19968862	chr8:19968862:G:A	G	A	0.0656873	0.0070762	31767	HDL-C	1.65006e-20	NA	rs2197089	A	downstream_gene_variant	LPL	0.401588	0.6056	0.7864	0.7138	0.5212	0.5718	0.3264	0.5801	0.5443	0.5543	0.5737	0.4203	not_sas_specific	not_sas_specific
8	19968862	chr8:19968862:G:A	G	A	-0.067691	0.00760727	29818	Triglycerides	5.67545e-19	NA	rs2197089	A	downstream_gene_variant	LPL	0.401965	0.6056	0.7864	0.7138	0.5212	0.5718	0.3264	0.5801	0.5443	0.5543	0.5737	0.4203	not_sas_specific	not_sas_specific
3	142434611	chr3:142434611:A:G	A	G	-0.0479704	0.00679633	38154	MCH	1.68578e-12	NA	rs11925693	G	intron_variant	XRN1	0.406429	0.6055	0.7757	0.6905	0.5145	0.5208	0.4637	0.5393	0.5987	0.5618	0.5956	0.4044	not_sas_specific	not_sas_specific
6	109273272	chr6:109273272:G:A	G	A	0.0573786	0.00685016	38154	MCH	5.46387e-17	NA	rs4383852	A	intron_variant	CD164	0.361336	0.6055	0.8363	0.4989	0.4911	0.5783	0.4933	0.6399	0.519	0.5157	0.5708	0.3582	not_sas_specific	not_sas_specific
6	109274700	chr6:109274700:G:A	G	A	0.0573264	0.00684989	38154	MCH	5.813e-17	NA	rs1608041	A	intron_variant	CD164	0.361351	0.6055	0.8347	0.4956	0.4913	0.5783	0.4952	0.6425	0.519	0.516	0.569	0.3586	not_sas_specific	not_sas_specific
6	109278060	chr6:109278060:A:G	A	G	0.0573017	0.00684986	38154	MCH	5.99239e-17	NA	rs6910119	G	intron_variant	CD164	0.361383	0.6055	0.8349	0.4945	0.4914	0.5787	0.494	0.6417	0.5223	0.516	0.5706	0.3579	not_sas_specific	not_sas_specific
3	142434611	chr3:142434611:A:G	A	G	-0.0466374	0.00695729	38162	MCV	2.03657e-11	NA	rs11925693	G	intron_variant	XRN1	0.406384	0.6055	0.7757	0.6905	0.5145	0.5208	0.4637	0.5393	0.5987	0.5618	0.5956	0.4044	not_sas_specific	not_sas_specific
6	109273272	chr6:109273272:G:A	G	A	0.0538587	0.00701524	38162	MCV	1.62368e-14	NA	rs4383852	A	intron_variant	CD164	0.361352	0.6055	0.8363	0.4989	0.4911	0.5783	0.4933	0.6399	0.519	0.5157	0.5708	0.3582	not_sas_specific	not_sas_specific
6	109274700	chr6:109274700:G:A	G	A	0.0537409	0.00701497	38162	MCV	1.84672e-14	NA	rs1608041	A	intron_variant	CD164	0.361367	0.6055	0.8347	0.4956	0.4913	0.5783	0.4952	0.6425	0.519	0.516	0.569	0.3586	not_sas_specific	not_sas_specific
6	109278060	chr6:109278060:A:G	A	G	0.0537463	0.00701494	38162	MCV	1.83485e-14	NA	rs6910119	G	intron_variant	CD164	0.361399	0.6055	0.8349	0.4945	0.4914	0.5787	0.494	0.6417	0.5223	0.516	0.5706	0.3579	not_sas_specific	not_sas_specific
6	109273272	chr6:109273272:G:A	G	A	-0.0437832	0.00543773	38136	RBC	8.16206e-16	NA	rs4383852	A	intron_variant	CD164	0.361363	0.6055	0.8363	0.4989	0.4911	0.5783	0.4933	0.6399	0.519	0.5157	0.5708	0.3582	not_sas_specific	not_sas_specific
6	109274700	chr6:109274700:G:A	G	A	-0.043751	0.00543752	38136	RBC	8.54476e-16	NA	rs1608041	A	intron_variant	CD164	0.361378	0.6055	0.8347	0.4956	0.4913	0.5783	0.4952	0.6425	0.519	0.516	0.569	0.3586	not_sas_specific	not_sas_specific
6	109278060	chr6:109278060:A:G	A	G	-0.0437945	0.00543749	38136	RBC	8.00203e-16	NA	rs6910119	G	intron_variant	CD164	0.36141	0.6055	0.8349	0.4945	0.4914	0.5787	0.494	0.6417	0.5223	0.516	0.5706	0.3579	not_sas_specific	not_sas_specific
1	25413312	chr1:25413312:T:C	T	C	-0.0919097	0.00898237	23793	ESR	1.422e-24	NA	rs600580	C	intron_variant	RHCE	0.309436	0.6054	0.8392	0.5176	0.5423	0.4706	0.2744	0.5338	0.5127	0.5432	0.5638	0.3267	not_sas_specific	not_sas_specific
11	5307131	chr11:5307131:A:C	A	C	-0.0640248	0.0068352	38154	MCH	7.46793e-21	NA	rs3898917	A	intron_variant	OR51B4	0.392239	0.6054	0.3194	0.6601	0.6569	0.7013	0.3133	0.7336	0.7006	0.7628	0.6135	0.6203	not_sas_specific	not_sas_specific
11	5307131	chr11:5307131:A:C	A	C	-0.0632496	0.0070129	38162	MCV	1.89758e-19	NA	rs3898917	A	intron_variant	OR51B4	0.392196	0.6054	0.3194	0.6601	0.6569	0.7013	0.3133	0.7336	0.7006	0.7628	0.6135	0.6203	not_sas_specific	not_sas_specific
11	5307131	chr11:5307131:A:C	A	C	0.0424231	0.00538302	38136	RBC	3.25012e-15	NA	rs3898917	A	intron_variant	OR51B4	0.392293	0.6054	0.3194	0.6601	0.6569	0.7013	0.3133	0.7336	0.7006	0.7628	0.6135	0.6203	not_sas_specific	not_sas_specific
11	5307131	chr11:5307131:A:C	A	C	0.0541537	0.00696779	37125	RDW	7.72503e-15	NA	rs3898917	A	intron_variant	OR51B4	0.392189	0.6054	0.3194	0.6601	0.6569	0.7013	0.3133	0.7336	0.7006	0.7628	0.6135	0.6203	not_sas_specific	not_sas_specific
6	109275589	chr6:109275589:G:A	G	A	0.0572284	0.00684957	38154	MCH	6.54184e-17	NA	rs6568566	A	intron_variant	CD164	0.361388	0.6053	0.8348	0.4967	0.4911	0.5787	0.4936	0.6419	0.519	0.5158	0.569	0.3576	not_sas_specific	not_sas_specific
6	109277534	chr6:109277534:G:A	G	A	0.0573799	0.00685023	38154	MCH	5.46009e-17	NA	rs13210424	A	intron_variant	CD164	0.361332	0.6053	0.8348	0.4956	0.4914	0.5787	0.4922	0.6411	0.5223	0.5159	0.571	0.3586	not_sas_specific	not_sas_specific
6	109275589	chr6:109275589:G:A	G	A	0.0536847	0.00701464	38162	MCV	1.95975e-14	NA	rs6568566	A	intron_variant	CD164	0.361403	0.6053	0.8348	0.4967	0.4911	0.5787	0.4936	0.6419	0.519	0.5158	0.569	0.3576	not_sas_specific	not_sas_specific
6	109277534	chr6:109277534:G:A	G	A	0.053809	0.00701532	38162	MCV	1.71712e-14	NA	rs13210424	A	intron_variant	CD164	0.361348	0.6053	0.8348	0.4956	0.4914	0.5787	0.4922	0.6411	0.5223	0.5159	0.571	0.3586	not_sas_specific	not_sas_specific
6	109275589	chr6:109275589:G:A	G	A	-0.0437567	0.00543726	38136	RBC	8.44501e-16	NA	rs6568566	A	intron_variant	CD164	0.361415	0.6053	0.8348	0.4967	0.4911	0.5787	0.4936	0.6419	0.519	0.5158	0.569	0.3576	not_sas_specific	not_sas_specific
6	109277534	chr6:109277534:G:A	G	A	-0.043776	0.00543779	38136	RBC	8.25658e-16	NA	rs13210424	A	intron_variant	CD164	0.361359	0.6053	0.8348	0.4956	0.4914	0.5787	0.4922	0.6411	0.5223	0.5159	0.571	0.3586	not_sas_specific	not_sas_specific
3	142626781	chr3:142626781:A:C	A	C	-0.0450752	0.00660509	38154	MCH	8.83487e-12	NA	rs6775813	C	intron_variant	PLS1	0.458109	0.6052	0.7398	0.6787	0.4848	0.5548	0.3871	0.5476	0.6115	0.588	0.6061	0.4558	not_sas_specific	not_sas_specific
3	142643560	chr3:142643560:C:T	C	T	-0.0475003	0.0066412	38154	MCH	8.52904e-13	NA	rs2883380	T	intron_variant	PLS1	0.46281	0.6052	0.6046	0.7764	0.4911	0.5903	0.3833	0.6897	0.586	0.6443	0.5956	0.4542	not_sas_specific	not_sas_specific
6	109275790	chr6:109275790:A:G	A	G	0.0572864	0.00685006	38154	MCH	6.11928e-17	NA	rs6568567	G	intron_variant	CD164	0.361363	0.6052	0.8348	0.4945	0.491	0.5784	0.4934	0.6406	0.5223	0.5159	0.5705	0.358	not_sas_specific	not_sas_specific
6	109275845	chr6:109275845:C:T	C	T	0.0575032	0.0068506	38154	MCH	4.70327e-17	NA	rs6568568	T	intron_variant	CD164	0.361458	0.6052	0.8349	0.4956	0.4915	0.5787	0.4932	0.6414	0.519	0.5157	0.5689	0.3587	not_sas_specific	not_sas_specific
6	109278749	chr6:109278749:C:T	C	T	0.0573116	0.00684991	38154	MCH	5.92243e-17	NA	rs2884013	T	intron_variant	CD164	0.361349	0.6052	0.8351	0.4967	0.4913	0.579	0.4919	0.6406	0.5159	0.5158	0.5694	0.358	not_sas_specific	not_sas_specific
3	142626781	chr3:142626781:A:C	A	C	-0.0444977	0.0067614	38162	MCV	4.66874e-11	NA	rs6775813	C	intron_variant	PLS1	0.458052	0.6052	0.7398	0.6787	0.4848	0.5548	0.3871	0.5476	0.6115	0.588	0.6061	0.4558	not_sas_specific	not_sas_specific
3	142643560	chr3:142643560:C:T	C	T	-0.045778	0.00679851	38162	MCV	1.65577e-11	NA	rs2883380	T	intron_variant	PLS1	0.462764	0.6052	0.6046	0.7764	0.4911	0.5903	0.3833	0.6897	0.586	0.6443	0.5956	0.4542	not_sas_specific	not_sas_specific
6	109275790	chr6:109275790:A:G	A	G	0.0537043	0.00701514	38162	MCV	1.92575e-14	NA	rs6568567	G	intron_variant	CD164	0.361379	0.6052	0.8348	0.4945	0.491	0.5784	0.4934	0.6406	0.5223	0.5159	0.5705	0.358	not_sas_specific	not_sas_specific
6	109275845	chr6:109275845:C:T	C	T	0.0538563	0.00701569	38162	MCV	1.63418e-14	NA	rs6568568	T	intron_variant	CD164	0.361474	0.6052	0.8349	0.4956	0.4915	0.5787	0.4932	0.6414	0.519	0.5157	0.5689	0.3587	not_sas_specific	not_sas_specific
6	109278749	chr6:109278749:C:T	C	T	0.0537324	0.00701499	38162	MCV	1.86423e-14	NA	rs2884013	T	intron_variant	CD164	0.361365	0.6052	0.8351	0.4967	0.4913	0.579	0.4919	0.6406	0.5159	0.5158	0.5694	0.358	not_sas_specific	not_sas_specific
6	109275790	chr6:109275790:A:G	A	G	-0.0437106	0.00543765	38136	RBC	9.09285e-16	NA	rs6568567	G	intron_variant	CD164	0.36139	0.6052	0.8348	0.4945	0.491	0.5784	0.4934	0.6406	0.5223	0.5159	0.5705	0.358	not_sas_specific	not_sas_specific
6	109275845	chr6:109275845:C:T	C	T	-0.0438588	0.00543808	38136	RBC	7.31476e-16	NA	rs6568568	T	intron_variant	CD164	0.361485	0.6052	0.8349	0.4956	0.4915	0.5787	0.4932	0.6414	0.519	0.5157	0.5689	0.3587	not_sas_specific	not_sas_specific
6	109278749	chr6:109278749:C:T	C	T	-0.0437427	0.00543753	38136	RBC	8.65366e-16	NA	rs2884013	T	intron_variant	CD164	0.361376	0.6052	0.8351	0.4967	0.4913	0.579	0.4919	0.6406	0.5159	0.5158	0.5694	0.358	not_sas_specific	not_sas_specific
6	109271931	chr6:109271931:G:T	G	T	0.0573801	0.00685018	38154	MCH	5.45507e-17	NA	rs9398193	T	intron_variant	CD164	0.361334	0.6051	0.8348	0.4956	0.4917	0.5784	0.4923	0.6407	0.5223	0.5157	0.5699	0.358	not_sas_specific	not_sas_specific
6	109272657	chr6:109272657:G:T	G	T	0.0574003	0.00685022	38154	MCH	5.32231e-17	NA	rs1829694	T	intron_variant	CD164	0.36134	0.6051	0.835	0.4956	0.4909	0.5784	0.493	0.642	0.519	0.5155	0.5699	0.3574	not_sas_specific	not_sas_specific
6	109273383	chr6:109273383:T:C	T	C	0.0573862	0.00685074	38154	MCH	5.44503e-17	NA	rs6568564	C	intron_variant	CD164	0.361315	0.6051	0.8349	0.4956	0.4912	0.5784	0.4934	0.6402	0.519	0.5157	0.5709	0.3579	not_sas_specific	not_sas_specific
6	109274303	chr6:109274303:C:T	C	T	0.0573241	0.00684987	38154	MCH	5.82774e-17	NA	rs6929438	T	intron_variant	CD164	0.36135	0.6051	0.8349	0.4956	0.4912	0.5787	0.4929	0.6408	0.519	0.5156	0.5702	0.3578	not_sas_specific	not_sas_specific
6	109274428	chr6:109274428:G:A	G	A	0.0573335	0.00684988	38154	MCH	5.76235e-17	NA	rs1608042	A	intron_variant	CD164	0.361353	0.6051	0.8348	0.4956	0.4912	0.5784	0.4925	0.6412	0.519	0.5156	0.5696	0.3576	not_sas_specific	not_sas_specific
6	109271931	chr6:109271931:G:T	G	T	0.0538601	0.00701527	38162	MCV	1.62144e-14	NA	rs9398193	T	intron_variant	CD164	0.36135	0.6051	0.8348	0.4956	0.4917	0.5784	0.4923	0.6407	0.5223	0.5157	0.5699	0.358	not_sas_specific	not_sas_specific
6	109272657	chr6:109272657:G:T	G	T	0.0538787	0.00701531	38162	MCV	1.58891e-14	NA	rs1829694	T	intron_variant	CD164	0.361356	0.6051	0.835	0.4956	0.4909	0.5784	0.493	0.642	0.519	0.5155	0.5699	0.3574	not_sas_specific	not_sas_specific
6	109273383	chr6:109273383:T:C	T	C	0.053875	0.00701584	38162	MCV	1.60251e-14	NA	rs6568564	C	intron_variant	CD164	0.361331	0.6051	0.8349	0.4956	0.4912	0.5784	0.4934	0.6402	0.519	0.5157	0.5709	0.3579	not_sas_specific	not_sas_specific
6	109274303	chr6:109274303:C:T	C	T	0.0537416	0.00701495	38162	MCV	1.84502e-14	NA	rs6929438	T	intron_variant	CD164	0.361366	0.6051	0.8349	0.4956	0.4912	0.5787	0.4929	0.6408	0.519	0.5156	0.5702	0.3578	not_sas_specific	not_sas_specific
6	109274428	chr6:109274428:G:A	G	A	0.0537472	0.00701496	38162	MCV	1.83358e-14	NA	rs1608042	A	intron_variant	CD164	0.361369	0.6051	0.8348	0.4956	0.4912	0.5784	0.4925	0.6412	0.519	0.5156	0.5696	0.3576	not_sas_specific	not_sas_specific
6	109271931	chr6:109271931:G:T	G	T	-0.0437859	0.00543775	38136	RBC	8.13205e-16	NA	rs9398193	T	intron_variant	CD164	0.361361	0.6051	0.8348	0.4956	0.4917	0.5784	0.4923	0.6407	0.5223	0.5157	0.5699	0.358	not_sas_specific	not_sas_specific
6	109272657	chr6:109272657:G:T	G	T	-0.043798	0.00543778	38136	RBC	7.9873e-16	NA	rs1829694	T	intron_variant	CD164	0.361367	0.6051	0.835	0.4956	0.4909	0.5784	0.493	0.642	0.519	0.5155	0.5699	0.3574	not_sas_specific	not_sas_specific
6	109273383	chr6:109273383:T:C	T	C	-0.0438021	0.00543819	38136	RBC	7.97811e-16	NA	rs6568564	C	intron_variant	CD164	0.361342	0.6051	0.8349	0.4956	0.4912	0.5784	0.4934	0.6402	0.519	0.5157	0.5709	0.3579	not_sas_specific	not_sas_specific
6	109274303	chr6:109274303:C:T	C	T	-0.0437496	0.0054375	38136	RBC	8.56052e-16	NA	rs6929438	T	intron_variant	CD164	0.361377	0.6051	0.8349	0.4956	0.4912	0.5787	0.4929	0.6408	0.519	0.5156	0.5702	0.3578	not_sas_specific	not_sas_specific
6	109274428	chr6:109274428:G:A	G	A	-0.0437497	0.00543751	38136	RBC	8.56052e-16	NA	rs1608042	A	intron_variant	CD164	0.36138	0.6051	0.8348	0.4956	0.4912	0.5784	0.4925	0.6412	0.519	0.5156	0.5696	0.3576	not_sas_specific	not_sas_specific
6	109277761	chr6:109277761:G:A	G	A	0.0572083	0.00685017	38154	MCH	6.74839e-17	NA	rs13210693	A	intron_variant	CD164	0.361481	0.605	0.8346	0.4956	0.4909	0.5791	0.4913	0.6423	0.5191	0.5156	0.5681	0.3574	not_sas_specific	not_sas_specific
6	109277761	chr6:109277761:G:A	G	A	0.0536077	0.00701526	38162	MCV	2.14585e-14	NA	rs13210693	A	intron_variant	CD164	0.361496	0.605	0.8346	0.4956	0.4909	0.5791	0.4913	0.6423	0.5191	0.5156	0.5681	0.3574	not_sas_specific	not_sas_specific
6	109277761	chr6:109277761:G:A	G	A	-0.0436879	0.00543774	38136	RBC	9.42106e-16	NA	rs13210693	A	intron_variant	CD164	0.361508	0.605	0.8346	0.4956	0.4909	0.5791	0.4913	0.6423	0.5191	0.5156	0.5681	0.3574	not_sas_specific	not_sas_specific
6	109274990	chr6:109274990:T:A	T	A	0.0571462	0.00685075	38154	MCH	7.32993e-17	NA	rs9400266	A	intron_variant	CD164	0.361413	0.6049	0.8344	0.4956	0.4911	0.5784	0.4933	0.6413	0.519	0.5156	0.5689	0.3579	not_sas_specific	not_sas_specific
6	109279320	chr6:109279320:A:G	A	G	0.057312	0.00684996	38154	MCH	5.92243e-17	NA	rs9386788	G	intron_variant	CD164	0.361352	0.6049	0.8348	0.4967	0.4908	0.5787	0.4915	0.6413	0.519	0.5154	0.5695	0.3579	not_sas_specific	not_sas_specific
6	109274990	chr6:109274990:T:A	T	A	0.0535036	0.0070158	38162	MCV	2.41824e-14	NA	rs9400266	A	intron_variant	CD164	0.361434	0.6049	0.8344	0.4956	0.4911	0.5784	0.4933	0.6413	0.519	0.5156	0.5689	0.3579	not_sas_specific	not_sas_specific
6	109279320	chr6:109279320:A:G	A	G	0.0537309	0.00701504	38162	MCV	1.86853e-14	NA	rs9386788	G	intron_variant	CD164	0.361368	0.6049	0.8348	0.4967	0.4908	0.5787	0.4915	0.6413	0.519	0.5154	0.5695	0.3579	not_sas_specific	not_sas_specific
6	109274990	chr6:109274990:T:A	T	A	-0.0435029	0.0054382	38136	RBC	1.2494e-15	NA	rs9400266	A	intron_variant	CD164	0.36144	0.6049	0.8344	0.4956	0.4911	0.5784	0.4933	0.6413	0.519	0.5156	0.5689	0.3579	not_sas_specific	not_sas_specific
6	109279320	chr6:109279320:A:G	A	G	-0.043749	0.00543757	38136	RBC	8.5763e-16	NA	rs9386788	G	intron_variant	CD164	0.361379	0.6049	0.8348	0.4967	0.4908	0.5787	0.4915	0.6413	0.519	0.5154	0.5695	0.3579	not_sas_specific	not_sas_specific
6	109274965	chr6:109274965:A:G	A	G	0.0572224	0.00685203	38154	MCH	6.75927e-17	NA	rs9372208	G	intron_variant	CD164	0.361198	0.6048	0.8344	0.4956	0.4906	0.5781	0.4938	0.6406	0.519	0.5157	0.5675	0.3576	not_sas_specific	not_sas_specific
6	109274965	chr6:109274965:A:G	A	G	0.0536202	0.00701711	38162	MCV	2.14931e-14	NA	rs9372208	G	intron_variant	CD164	0.361219	0.6048	0.8344	0.4956	0.4906	0.5781	0.4938	0.6406	0.519	0.5157	0.5675	0.3576	not_sas_specific	not_sas_specific
6	109274965	chr6:109274965:A:G	A	G	-0.0436974	0.00543921	38136	RBC	9.45148e-16	NA	rs9372208	G	intron_variant	CD164	0.361225	0.6048	0.8344	0.4956	0.4906	0.5781	0.4938	0.6406	0.519	0.5157	0.5675	0.3576	not_sas_specific	not_sas_specific
6	109276508	chr6:109276508:A:G	A	G	0.0573797	0.00685008	38154	MCH	5.45255e-17	NA	rs6903107	G	intron_variant	CD164	0.361392	0.6047	0.8336	0.4956	0.4914	0.5787	0.4932	0.6402	0.519	0.5157	0.5699	0.3581	not_sas_specific	not_sas_specific
6	109276508	chr6:109276508:A:G	A	G	0.0538249	0.00701517	38162	MCV	1.685e-14	NA	rs6903107	G	intron_variant	CD164	0.361408	0.6047	0.8336	0.4956	0.4914	0.5787	0.4932	0.6402	0.519	0.5157	0.5699	0.3581	not_sas_specific	not_sas_specific
6	109276508	chr6:109276508:A:G	A	G	-0.0437456	0.00543767	38136	RBC	8.62979e-16	NA	rs6903107	G	intron_variant	CD164	0.361419	0.6047	0.8336	0.4956	0.4914	0.5787	0.4932	0.6402	0.519	0.5157	0.5699	0.3581	not_sas_specific	not_sas_specific
1	11877347	chr1:11877347:C:T	C	T	-0.112164	0.0103435	22556	Folate	2.13059e-27	NA	rs7554327	C	upstream_gene_variant	NPPB	0.263899	0.6045	0.7822	0.3827	0.4323	0.4371	0.6638	0.578	0.5159	0.5404	0.5644	0.7083	not_sas_specific	not_sas_specific
5	35827544	chr5:35827544:C:G	C	G	-0.0531182	0.00785615	38158	Lymphocytes	1.3671e-11	NA	rs903388	G	upstream_gene_variant	IL7R	0.733068	0.6042	0.5478	0.5165	0.6337	0.5794	0.7926	0.6371	0.5637	0.6062	0.5914	0.7361	not_sas_specific	not_sas_specific
5	35827563	chr5:35827563:C:G	C	G	-0.0530346	0.00785703	38158	Lymphocytes	1.47877e-11	NA	rs903389	G	upstream_gene_variant	IL7R	0.733184	0.6042	0.548	0.5165	0.6332	0.5791	0.7927	0.6372	0.5637	0.6061	0.5897	0.737	not_sas_specific	not_sas_specific
3	142378935	chr3:142378935:A:G	A	G	-0.04756	0.00682749	38154	MCH	3.26137e-12	NA	rs6769786	G	intron_variant	XRN1	0.40827	0.604	0.7768	0.6681	0.515	0.5156	0.4651	0.5405	0.5987	0.557	0.5959	0.4089	not_sas_specific	not_sas_specific
6	109272089	chr6:109272089:A:G	A	G	0.0574523	0.00685138	38154	MCH	5.0501e-17	NA	rs7753697	G	intron_variant	CD164	0.361264	0.604	0.8339	0.4956	0.491	0.5782	0.4901	0.6383	0.5127	0.5147	0.57	0.3578	not_sas_specific	not_sas_specific
3	142378935	chr3:142378935:A:G	A	G	-0.0463733	0.00698925	38162	MCV	3.24638e-11	NA	rs6769786	G	intron_variant	XRN1	0.408226	0.604	0.7768	0.6681	0.515	0.5156	0.4651	0.5405	0.5987	0.557	0.5959	0.4089	not_sas_specific	not_sas_specific
6	109272089	chr6:109272089:A:G	A	G	0.0538978	0.00701649	38162	MCV	1.57145e-14	NA	rs7753697	G	intron_variant	CD164	0.36128	0.604	0.8339	0.4956	0.491	0.5782	0.4901	0.6383	0.5127	0.5147	0.57	0.3578	not_sas_specific	not_sas_specific
6	109272089	chr6:109272089:A:G	A	G	-0.0437701	0.0054387	38136	RBC	8.4217e-16	NA	rs7753697	G	intron_variant	CD164	0.361291	0.604	0.8339	0.4956	0.491	0.5782	0.4901	0.6383	0.5127	0.5147	0.57	0.3578	not_sas_specific	not_sas_specific
6	109272099	chr6:109272099:A:C	A	C	0.0574297	0.00685063	38154	MCH	5.15466e-17	NA	rs7753705	C	intron_variant	CD164	0.361314	0.6038	0.8339	0.4945	0.4905	0.5782	0.4893	0.6381	0.5129	0.5147	0.5694	0.3572	not_sas_specific	not_sas_specific
6	109277018	chr6:109277018:C:T	C	T	0.0572239	0.00685126	38154	MCH	6.69422e-17	NA	rs2884012	T	intron_variant	CD164	0.36142	0.6038	0.8341	0.4923	0.4901	0.5777	0.4901	0.6388	0.5226	0.5144	0.568	0.3574	not_sas_specific	not_sas_specific
6	109272099	chr6:109272099:A:C	A	C	0.0539035	0.00701573	38162	MCV	1.55096e-14	NA	rs7753705	C	intron_variant	CD164	0.36133	0.6038	0.8339	0.4945	0.4905	0.5782	0.4893	0.6381	0.5129	0.5147	0.5694	0.3572	not_sas_specific	not_sas_specific
6	109277018	chr6:109277018:C:T	C	T	0.0536437	0.00701637	38162	MCV	2.08113e-14	NA	rs2884012	T	intron_variant	CD164	0.361436	0.6038	0.8341	0.4923	0.4901	0.5777	0.4901	0.6388	0.5226	0.5144	0.568	0.3574	not_sas_specific	not_sas_specific
6	109272099	chr6:109272099:A:C	A	C	-0.0437832	0.0054381	38136	RBC	8.19974e-16	NA	rs7753705	C	intron_variant	CD164	0.361341	0.6038	0.8339	0.4945	0.4905	0.5782	0.4893	0.6381	0.5129	0.5147	0.5694	0.3572	not_sas_specific	not_sas_specific
6	109277018	chr6:109277018:C:T	C	T	-0.0437326	0.0054386	38136	RBC	8.9002e-16	NA	rs2884012	T	intron_variant	CD164	0.361447	0.6038	0.8341	0.4923	0.4901	0.5777	0.4901	0.6388	0.5226	0.5144	0.568	0.3574	not_sas_specific	not_sas_specific
3	142588957	chr3:142588957:A:C	A	C	-0.0493761	0.00664492	38154	MCH	1.08069e-13	NA	rs9879995	C	downstream_gene_variant	PLS1	0.448514	0.6036	0.7191	0.6817	0.5254	0.5579	0.4649	0.5389	0.6083	0.5841	0.6054	0.4438	not_sas_specific	not_sas_specific
6	109277010	chr6:109277010:G:A	G	A	0.0573395	0.00685177	38154	MCH	5.83311e-17	NA	rs4406271	A	intron_variant	CD164	0.361313	0.6036	0.8339	0.4923	0.4896	0.578	0.4909	0.6382	0.5192	0.5144	0.5681	0.3572	not_sas_specific	not_sas_specific
3	142588957	chr3:142588957:A:C	A	C	-0.0478517	0.0068022	38162	MCV	1.99618e-12	NA	rs9879995	C	downstream_gene_variant	PLS1	0.448459	0.6036	0.7191	0.6817	0.5254	0.5579	0.4649	0.5389	0.6083	0.5841	0.6054	0.4438	not_sas_specific	not_sas_specific
6	109277010	chr6:109277010:G:A	G	A	0.0537361	0.0070169	38162	MCV	1.88712e-14	NA	rs4406271	A	intron_variant	CD164	0.361329	0.6036	0.8339	0.4923	0.4896	0.578	0.4909	0.6382	0.5192	0.5144	0.5681	0.3572	not_sas_specific	not_sas_specific
6	109277010	chr6:109277010:G:A	G	A	-0.0436785	0.00543901	38136	RBC	9.70063e-16	NA	rs4406271	A	intron_variant	CD164	0.36134	0.6036	0.8339	0.4923	0.4896	0.578	0.4909	0.6382	0.5192	0.5144	0.5681	0.3572	not_sas_specific	not_sas_specific
3	142629472	chr3:142629472:T:A	T	A	-0.0449018	0.00660163	38154	MCH	1.03443e-11	NA	rs2354860	A	intron_variant	PLS1	0.458	0.6032	0.7333	0.6787	0.4836	0.5544	0.387	0.5469	0.6051	0.5879	0.6055	0.4556	not_sas_specific	not_sas_specific
3	142629472	chr3:142629472:T:A	T	A	-0.0442611	0.00675788	38162	MCV	5.77165e-11	NA	rs2354860	A	intron_variant	PLS1	0.457943	0.6032	0.7333	0.6787	0.4836	0.5544	0.387	0.5469	0.6051	0.5879	0.6055	0.4556	not_sas_specific	not_sas_specific
3	142628915	chr3:142628915:A:G	A	G	-0.044635	0.00658031	38154	MCH	1.17598e-11	NA	rs1983434	G	intron_variant	PLS1	0.459272	0.6031	0.733	0.6795	0.4841	0.5544	0.3875	0.5465	0.6076	0.5878	0.6045	0.4554	not_sas_specific	not_sas_specific
3	142635566	chr3:142635566:A:G	A	G	-0.0450684	0.00660457	38154	MCH	8.86543e-12	NA	rs7631313	G	intron_variant	PLS1	0.45778	0.6031	0.7334	0.6832	0.4837	0.5544	0.3868	0.546	0.6076	0.5878	0.6044	0.4553	not_sas_specific	not_sas_specific
3	142628915	chr3:142628915:A:G	A	G	-0.043978	0.00673604	38162	MCV	6.63132e-11	NA	rs1983434	G	intron_variant	PLS1	0.459215	0.6031	0.733	0.6795	0.4841	0.5544	0.3875	0.5465	0.6076	0.5878	0.6045	0.4554	not_sas_specific	not_sas_specific
3	142635566	chr3:142635566:A:G	A	G	-0.0443293	0.0067609	38162	MCV	5.50047e-11	NA	rs7631313	G	intron_variant	PLS1	0.457723	0.6031	0.7334	0.6832	0.4837	0.5544	0.3868	0.546	0.6076	0.5878	0.6044	0.4553	not_sas_specific	not_sas_specific
3	142386677	chr3:142386677:C:A	C	A	-0.0477657	0.00682541	38154	MCH	2.59239e-12	NA	rs2862744	A	intron_variant	XRN1	0.407596	0.603	0.7763	0.6678	0.5138	0.5162	0.4648	0.5328	0.5949	0.5565	0.5938	0.4076	not_sas_specific	not_sas_specific
3	142581084	chr3:142581084:A:G	A	G	-0.0494847	0.0066452	38154	MCH	9.57194e-14	NA	rs9820353	G	intron_variant	ATR	0.448528	0.603	0.7171	0.6788	0.5248	0.5586	0.4669	0.5383	0.6147	0.5842	0.6039	0.4421	not_sas_specific	not_sas_specific
3	142636568	chr3:142636568:G:T	G	T	-0.0458969	0.00660421	38154	MCH	3.66185e-12	NA	rs6440098	T	intron_variant	PLS1	0.459553	0.603	0.7329	0.681	0.4836	0.5548	0.3867	0.5472	0.6076	0.5878	0.6042	0.456	not_sas_specific	not_sas_specific
3	142386677	chr3:142386677:C:A	C	A	-0.0464946	0.00698713	38162	MCV	2.84577e-11	NA	rs2862744	A	intron_variant	XRN1	0.407552	0.603	0.7763	0.6678	0.5138	0.5162	0.4648	0.5328	0.5949	0.5565	0.5938	0.4076	not_sas_specific	not_sas_specific
3	142581084	chr3:142581084:A:G	A	G	-0.0479752	0.00680248	38162	MCV	1.7559e-12	NA	rs9820353	G	intron_variant	ATR	0.448473	0.603	0.7171	0.6788	0.5248	0.5586	0.4669	0.5383	0.6147	0.5842	0.6039	0.4421	not_sas_specific	not_sas_specific
3	142636568	chr3:142636568:G:T	G	T	-0.0448211	0.00676052	38162	MCV	3.36047e-11	NA	rs6440098	T	intron_variant	PLS1	0.459495	0.603	0.7329	0.681	0.4836	0.5548	0.3867	0.5472	0.6076	0.5878	0.6042	0.456	not_sas_specific	not_sas_specific
3	142627922	chr3:142627922:T:C	T	C	-0.0448612	0.00660258	38154	MCH	1.08693e-11	NA	rs1916639	C	intron_variant	PLS1	0.457958	0.6028	0.733	0.6802	0.4831	0.5551	0.3872	0.5452	0.6051	0.5877	0.6037	0.4549	not_sas_specific	not_sas_specific
3	142637084	chr3:142637084:G:A	G	A	-0.0459995	0.00660675	38154	MCH	3.34272e-12	NA	rs7615316	A	intron_variant	PLS1	0.459249	0.6028	0.7326	0.6787	0.4827	0.5545	0.3872	0.5475	0.6044	0.5876	0.6029	0.4559	not_sas_specific	not_sas_specific
3	142627922	chr3:142627922:T:C	T	C	-0.0441604	0.00675886	38162	MCV	6.41505e-11	NA	rs1916639	C	intron_variant	PLS1	0.457901	0.6028	0.733	0.6802	0.4831	0.5551	0.3872	0.5452	0.6051	0.5877	0.6037	0.4549	not_sas_specific	not_sas_specific
3	142637084	chr3:142637084:G:A	G	A	-0.0449629	0.00676311	38162	MCV	2.9662e-11	NA	rs7615316	A	intron_variant	PLS1	0.459191	0.6028	0.7326	0.6787	0.4827	0.5545	0.3872	0.5475	0.6044	0.5876	0.6029	0.4559	not_sas_specific	not_sas_specific
1	25391350	chr1:25391350:G:A	G	A	-0.0852842	0.00898513	23793	ESR	2.273e-21	NA	rs607116	A	intron_variant	RHCE	0.3131	0.6021	0.8227	0.5242	0.5452	0.4666	0.2833	0.5149	0.5127	0.5474	0.5662	0.3263	not_sas_specific	not_sas_specific
1	25416125	chr1:25416125:G:A	G	A	-0.0919285	0.00898292	23793	ESR	1.40088e-24	NA	rs76440808	A	intron_variant	RHCE	0.308924	0.6017	0.8355	0.52	0.5371	0.4676	0.2702	0.5308	0.5096	0.5417	0.5601	0.3226	not_sas_specific	not_sas_specific
8	32590498	chr8:32590498:C:A	C	A	0.0543155	0.00762442	35782	TSH	1.0493e-12	NA	rs2439291	A	intron_variant	NRG1	0.653119	0.6017	0.3226	0.6967	0.733	0.685	0.8303	0.6649	0.6688	0.7052	0.6317	0.6391	not_sas_specific	not_sas_specific
8	32590511	chr8:32590511:G:C	G	C	0.0544252	0.00762407	35782	TSH	9.42975e-13	NA	rs2439290	C	intron_variant	NRG1	0.653145	0.6015	0.3224	0.6952	0.733	0.685	0.8299	0.6655	0.6646	0.7051	0.6317	0.6382	not_sas_specific	not_sas_specific
3	142637654	chr3:142637654:T:C	T	C	-0.0459238	0.0066124	38154	MCH	3.78181e-12	NA	rs6784089	C	intron_variant	PLS1	0.454283	0.6014	0.7293	0.678	0.4834	0.5513	0.385	0.5453	0.5981	0.5876	0.6037	0.4488	not_sas_specific	not_sas_specific
3	142637654	chr3:142637654:T:C	T	C	-0.0443583	0.00676892	38162	MCV	5.62989e-11	NA	rs6784089	C	intron_variant	PLS1	0.454226	0.6014	0.7293	0.678	0.4834	0.5513	0.385	0.5453	0.5981	0.5876	0.6037	0.4488	not_sas_specific	not_sas_specific
1	25416115	chr1:25416115:C:T	C	T	-0.0919441	0.00898293	23793	ESR	1.37594e-24	NA	rs77258408	T	intron_variant	RHCE	0.308943	0.6012	0.8351	0.5144	0.5368	0.4677	0.2701	0.5308	0.5096	0.5413	0.5604	0.3222	not_sas_specific	not_sas_specific
6	31158475	chr6:31158475:C:A	C	A	-0.049359	0.0068531	38159	Monocytes	5.91562e-13	NA	rs3130456	A	5_prime_UTR_variant	TCF19	0.618785	0.6012	0.5794	0.6714	0.6525	0.7693	0.6053	0.6336	0.7389	0.5857	0.6239	0.6165	not_sas_specific	not_sas_specific
6	31149801	chr6:31149801:A:G	A	G	-0.0493986	0.00685318	38159	Monocytes	5.67283e-13	NA	rs3132533	G	intron_variant	CCHCR1	0.618802	0.6011	0.5793	0.6729	0.6523	0.7692	0.6048	0.634	0.7405	0.5855	0.6227	0.6165	not_sas_specific	not_sas_specific
9	133267800	chr9:133267800:A:G	A	G	0.146885	0.00702752	36814	ALP	5.19637e-97	NA	rs544873	G	intron_variant	ABO	0.583667	0.601	0.5443	0.2993	0.6979	0.569	0.6147	0.5208	0.6433	0.6329	0.6126	0.5557	not_sas_specific	not_sas_specific
9	133269706	chr9:133269706:T:C	T	C	0.146905	0.00702749	36814	ALP	4.88203e-97	NA	rs494242	C	intron_variant	ABO	0.583726	0.601	0.545	0.3046	0.6977	0.5692	0.6135	0.5223	0.6424	0.6328	0.6148	0.5558	not_sas_specific	not_sas_specific
9	133267800	chr9:133267800:A:G	A	G	-0.0445442	0.00731361	35782	TSH	1.12492e-09	NA	rs544873	G	intron_variant	ABO	0.583676	0.601	0.5443	0.2993	0.6979	0.569	0.6147	0.5208	0.6433	0.6329	0.6126	0.5557	not_sas_specific	not_sas_specific
9	133269706	chr9:133269706:T:C	T	C	-0.0446053	0.00731357	35782	TSH	1.06746e-09	NA	rs494242	C	intron_variant	ABO	0.583735	0.601	0.545	0.3046	0.6977	0.5692	0.6135	0.5223	0.6424	0.6328	0.6148	0.5558	not_sas_specific	not_sas_specific
9	133267708	chr9:133267708:C:T	C	T	0.146866	0.00702887	36814	ALP	5.99101e-97	NA	rs543968	T	intron_variant	ABO	0.58372	0.6008	0.5438	0.3024	0.6977	0.57	0.6141	0.5164	0.6387	0.6326	0.6136	0.5553	not_sas_specific	not_sas_specific
9	133267708	chr9:133267708:C:T	C	T	-0.0444932	0.0073148	35782	TSH	1.18222e-09	NA	rs543968	T	intron_variant	ABO	0.583747	0.6008	0.5438	0.3024	0.6977	0.57	0.6141	0.5164	0.6387	0.6326	0.6136	0.5553	not_sas_specific	not_sas_specific
20	25360150	chr20:25360150:A:G	A	G	0.0437171	0.00699182	36814	ALP	4.03655e-10	NA	rs2482937	G	intron_variant	ABHD12	0.535814	0.6005	0.7183	0.4889	0.6388	0.6874	0.09203	0.562	0.625	0.5615	0.6174	0.5576	not_sas_specific	not_sas_specific
2	233684728	chr2:233684728:G:T	G	T	0.448719	0.0070305	36629	Bilirubin	0	NA	rs4583459	T	intron_variant	UGT1A7	0.636208	0.6002	0.5766	0.6278	0.5116	0.5729	0.4275	0.7	0.5411	0.6306	0.5762	0.654	not_sas_specific	not_sas_specific
3	142381636	chr3:142381636:T:C	T	C	-0.0477274	0.00682873	38154	MCH	2.76439e-12	NA	rs7627694	C	intron_variant	XRN1	0.407482	0.5998	0.7739	0.6648	0.5122	0.5142	0.4619	0.5282	0.5962	0.5554	0.5889	0.4046	not_sas_specific	not_sas_specific
3	142381636	chr3:142381636:T:C	T	C	-0.0465631	0.00699052	38162	MCV	2.72145e-11	NA	rs7627694	C	intron_variant	XRN1	0.407438	0.5998	0.7739	0.6648	0.5122	0.5142	0.4619	0.5282	0.5962	0.5554	0.5889	0.4046	not_sas_specific	not_sas_specific
20	25352270	chr20:25352270:A:G	A	G	0.0436793	0.00699795	36814	ALP	4.32753e-10	NA	rs2990512	G	intron_variant	ABHD12	0.535745	0.5997	0.7185	0.4955	0.6378	0.6852	0.08941	0.5561	0.6414	0.562	0.6204	0.5508	not_sas_specific	not_sas_specific
2	112835941	chr2:112835941:G:A	G	A	0.0483834	0.00695782	38163	Neutrophils	3.55549e-12	NA	rs1143629	A	intron_variant	IL1B	0.394504	0.5996	0.5509	0.7357	0.508	0.6519	0.5294	0.5965	0.6519	0.6657	0.6086	0.3882	not_sas_specific	not_sas_specific
1	25392744	chr1:25392744:A:C	A	C	-0.0876546	0.00895454	23793	ESR	1.25719e-22	NA	rs665372	C	intron_variant	RHCE	0.314092	0.5994	0.8063	0.5221	0.5479	0.4697	0.278	0.5324	0.5131	0.5475	0.5627	0.3355	not_sas_specific	not_sas_specific
20	25322743	chr20:25322743:C:G	C	G	0.0437915	0.00701351	36814	ALP	4.26835e-10	NA	rs3002698	G	intron_variant	ABHD12	0.535029	0.599	0.7178	0.4944	0.6373	0.6853	0.08779	0.5549	0.6391	0.5613	0.6177	0.5533	not_sas_specific	not_sas_specific
2	233852709	chr2:233852709:G:A	G	A	-0.0902419	0.00684632	36629	Bilirubin	1.12746e-39	NA	rs554699	A	intron_variant	HJURP	0.545134	0.5988	0.3942	0.6967	0.646	0.6934	0.7121	0.7263	0.758	0.6806	0.635	0.5331	not_sas_specific	not_sas_specific
1	25393879	chr1:25393879:A:G	A	G	-0.0877099	0.00895279	23793	ESR	1.16065e-22	NA	rs680732	G	intron_variant	RHCE	0.314191	0.5982	0.8076	0.522	0.546	0.4686	0.2751	0.5258	0.5	0.5466	0.5609	0.3313	not_sas_specific	not_sas_specific
1	25393108	chr1:25393108:T:A	T	A	-0.0877102	0.00895294	23793	ESR	1.16198e-22	NA	rs686631	A	intron_variant	RHCE	0.314062	0.5978	0.8047	0.523	0.5462	0.4686	0.2766	0.5272	0.5032	0.547	0.5612	0.3306	not_sas_specific	not_sas_specific
11	5213312	chr11:5213312:G:C	G	C	0.0323921	0.00493564	38224	Hb	5.27716e-11	NA	rs6578586	C	intergenic_variant	OR51V1	0.585414	0.5978	0.6439	0.33	0.5617	0.6597	0.1974	0.6077	0.712	0.6053	0.6131	0.6097	not_sas_specific	not_sas_specific
11	5213312	chr11:5213312:G:C	G	C	0.0841168	0.00683853	38154	MCH	9.01156e-35	NA	rs6578586	C	intergenic_variant	OR51V1	0.585402	0.5978	0.6439	0.33	0.5617	0.6597	0.1974	0.6077	0.712	0.6053	0.6131	0.6097	not_sas_specific	not_sas_specific
11	5213312	chr11:5213312:G:C	G	C	0.0862581	0.00701593	38162	MCV	9.68278e-35	NA	rs6578586	C	intergenic_variant	OR51V1	0.585396	0.5978	0.6439	0.33	0.5617	0.6597	0.1974	0.6077	0.712	0.6053	0.6131	0.6097	not_sas_specific	not_sas_specific
11	5213312	chr11:5213312:G:C	G	C	-0.0452483	0.00538502	38136	RBC	4.36616e-17	NA	rs6578586	C	intergenic_variant	OR51V1	0.585429	0.5978	0.6439	0.33	0.5617	0.6597	0.1974	0.6077	0.712	0.6053	0.6131	0.6097	not_sas_specific	not_sas_specific
11	5213312	chr11:5213312:G:C	G	C	-0.0554912	0.00696882	37125	RDW	1.68229e-15	NA	rs6578586	C	intergenic_variant	OR51V1	0.585395	0.5978	0.6439	0.33	0.5617	0.6597	0.1974	0.6077	0.712	0.6053	0.6131	0.6097	not_sas_specific	not_sas_specific
17	39912823	chr17:39912823:G:A	G	A	0.0500751	0.00708628	38163	Neutrophils	1.58928e-12	NA	rs921650	A	intron_variant	GSDMB	0.596673	0.5972	0.788	0.326	0.5914	0.5629	0.7293	0.4372	0.6297	0.5038	0.5967	0.5782	not_sas_specific	not_sas_specific
17	39912823	chr17:39912823:G:A	G	A	0.0549921	0.0071824	38171	WBC	1.91029e-14	NA	rs921650	A	intron_variant	GSDMB	0.596728	0.5972	0.788	0.326	0.5914	0.5629	0.7293	0.4372	0.6297	0.5038	0.5967	0.5782	not_sas_specific	not_sas_specific
17	39913021	chr17:39913021:C:T	C	T	0.050081	0.00708646	38163	Neutrophils	1.58161e-12	NA	rs921649	T	intron_variant	GSDMB	0.596671	0.5971	0.7879	0.3297	0.5915	0.5625	0.7288	0.4372	0.6297	0.5037	0.5973	0.5782	not_sas_specific	not_sas_specific
17	39913021	chr17:39913021:C:T	C	T	0.0549927	0.00718258	38171	WBC	1.91205e-14	NA	rs921649	T	intron_variant	GSDMB	0.596726	0.5971	0.7879	0.3297	0.5915	0.5625	0.7288	0.4372	0.6297	0.5037	0.5973	0.5782	not_sas_specific	not_sas_specific
1	62494904	chr1:62494904:C:T	C	T	-0.0635206	0.00939428	19949	Non_HDL_cholesterol	1.36458e-11	NA	rs1168040	C	non_coding_transcript_exon_variant	USP1	0.435561	0.5969	0.3821	0.6286	0.6197	0.7679	0.7553	0.7521	0.6975	0.6774	0.6523	0.555	not_sas_specific	not_sas_specific
6	25638241	chr6:25638241:C:T	C	T	-0.0420425	0.00681905	38164	Platelets	7.02862e-10	NA	rs6456686	T	intron_variant	SCGN	0.627078	0.5969	0.6253	0.4176	0.563	0.5357	0.4461	0.5327	0.6519	0.6118	0.6072	0.6224	not_sas_specific	not_sas_specific
1	62494904	chr1:62494904:C:T	C	T	-0.0690234	0.00740669	32762	Total_cholesterol	1.17382e-20	NA	rs1168040	C	non_coding_transcript_exon_variant	USP1	0.431704	0.5969	0.3821	0.6286	0.6197	0.7679	0.7553	0.7521	0.6975	0.6774	0.6523	0.555	not_sas_specific	not_sas_specific
1	62494904	chr1:62494904:C:T	C	T	-0.0742403	0.0074323	29818	Triglycerides	1.7049e-23	NA	rs1168040	C	non_coding_transcript_exon_variant	USP1	0.434134	0.5969	0.3821	0.6286	0.6197	0.7679	0.7553	0.7521	0.6975	0.6774	0.6523	0.555	not_sas_specific	not_sas_specific
9	4858114	chr9:4858114:A:G	A	G	0.0476535	0.00673833	38164	Platelets	1.52721e-12	NA	rs10815097	G	intron_variant	RCL1	0.479453	0.5968	0.6976	0.4736	0.5608	0.5664	0.7618	0.531	0.5095	0.5556	0.6114	0.4392	not_sas_specific	not_sas_specific
2	233846320	chr2:233846320:T:C	T	C	-0.0821109	0.00682145	36629	Bilirubin	2.26621e-33	NA	rs650700	C	intron_variant	HJURP	0.512901	0.5967	0.4297	0.6967	0.6168	0.7006	0.5225	0.7232	0.7627	0.6773	0.6331	0.5058	not_sas_specific	not_sas_specific
20	25431499	chr20:25431499:C:T	C	T	0.0442008	0.00698081	36814	ALP	2.42387e-10	NA	rs2482918	T	intron_variant	GINS1	0.535817	0.5965	0.7161	0.4834	0.6357	0.6844	0.0855	0.5506	0.6171	0.5604	0.6145	0.5502	not_sas_specific	not_sas_specific
2	233846929	chr2:233846929:G:A	G	A	-0.0824357	0.00682165	36629	Bilirubin	1.27673e-33	NA	rs556691	A	intron_variant	HJURP	0.513011	0.5964	0.4296	0.6978	0.6169	0.7006	0.5208	0.722	0.7611	0.6772	0.6332	0.5066	not_sas_specific	not_sas_specific
11	4592463	chr11:4592463:C:T	C	T	0.0424454	0.00697101	38154	MCH	1.13729e-09	NA	rs4910634	T	3_prime_UTR_variant	OR52I1	0.604596	0.5962	0.537	0.4253	0.6488	0.585	0.5809	0.6206	0.6401	0.6188	0.6198	0.6087	not_sas_specific	not_sas_specific
11	4592463	chr11:4592463:C:T	C	T	0.0453473	0.00715197	38162	MCV	2.28976e-10	NA	rs4910634	T	3_prime_UTR_variant	OR52I1	0.604602	0.5962	0.537	0.4253	0.6488	0.585	0.5809	0.6206	0.6401	0.6188	0.6198	0.6087	not_sas_specific	not_sas_specific
20	25350894	chr20:25350894:A:G	A	G	0.0437033	0.00699759	36814	ALP	4.22493e-10	NA	rs2482928	G	intron_variant	ABHD12	0.535622	0.5957	0.715	0.4868	0.635	0.6849	0.08571	0.5496	0.6171	0.5598	0.6144	0.5485	not_sas_specific	not_sas_specific
20	25426949	chr20:25426949:C:T	C	T	0.0437166	0.00697832	36814	ALP	3.73689e-10	NA	rs6083856	T	intron_variant	GINS1	0.536217	0.5957	0.7153	0.4857	0.6348	0.6852	0.08588	0.5498	0.6218	0.5598	0.6145	0.548	not_sas_specific	not_sas_specific
1	25421866	chr1:25421866:T:C	T	C	-0.0921543	0.00898469	23793	ESR	1.10281e-24	NA	rs4649082	C	intron_variant	RHCE	0.308698	0.5957	0.8067	0.5187	0.5372	0.4674	0.2751	0.5352	0.5096	0.543	0.5593	0.3257	not_sas_specific	not_sas_specific
20	25414892	chr20:25414892:T:C	T	C	0.04359	0.00697944	36814	ALP	4.22474e-10	NA	rs2482911	C	intron_variant	GINS1	0.536168	0.5956	0.7159	0.4867	0.635	0.685	0.08504	0.5489	0.621	0.5594	0.6132	0.5493	not_sas_specific	not_sas_specific
20	25433783	chr20:25433783:C:T	C	T	0.0437457	0.00698259	36814	ALP	3.72907e-10	NA	rs6050611	T	intron_variant	GINS1	0.536156	0.5956	0.7155	0.4857	0.6348	0.6853	0.08635	0.5484	0.6171	0.5595	0.6139	0.5493	not_sas_specific	not_sas_specific
20	25318352	chr20:25318352:G:A	G	A	0.0440441	0.00701214	36814	ALP	3.36163e-10	NA	rs1888997	A	intron_variant	ABHD12	0.535153	0.5955	0.7157	0.4846	0.6342	0.6846	0.08558	0.5488	0.6171	0.5593	0.613	0.5492	not_sas_specific	not_sas_specific
20	25402651	chr20:25402651:A:G	A	G	0.0437273	0.00697893	36814	ALP	3.71339e-10	NA	rs2500417	G	intron_variant	GINS1	0.536196	0.5955	0.7157	0.4846	0.6343	0.6844	0.08565	0.5482	0.6171	0.5595	0.6138	0.5489	not_sas_specific	not_sas_specific
2	233851828	chr2:233851828:C:T	C	T	-0.0824905	0.00682389	36629	Bilirubin	1.21479e-33	NA	rs525359	T	intron_variant	HJURP	0.512907	0.5955	0.426	0.6967	0.616	0.7005	0.5202	0.7232	0.7595	0.6773	0.6312	0.5068	not_sas_specific	not_sas_specific
20	25309876	chr20:25309876:C:A	C	A	0.044087	0.00701485	36814	ALP	3.28254e-10	NA	rs2500432	A	intron_variant	ABHD12	0.535073	0.5954	0.7158	0.4846	0.6342	0.6846	0.08529	0.5494	0.6171	0.5591	0.6123	0.5484	not_sas_specific	not_sas_specific
20	25375861	chr20:25375861:A:G	A	G	0.0438802	0.00698533	36814	ALP	3.34742e-10	NA	rs2500401	G	intron_variant	ABHD12	0.5363	0.5954	0.7153	0.4857	0.6345	0.6846	0.08552	0.5489	0.6147	0.5593	0.6146	0.5481	not_sas_specific	not_sas_specific
20	25397052	chr20:25397052:A:T	A	T	0.043698	0.0069808	36814	ALP	3.85612e-10	NA	rs2263204	T	intron_variant	GINS1	0.536104	0.5954	0.7153	0.4846	0.6345	0.6846	0.08545	0.5486	0.6171	0.5595	0.6138	0.5483	not_sas_specific	not_sas_specific
20	25353479	chr20:25353479:G:C	G	C	0.0439948	0.00699996	36814	ALP	3.27816e-10	NA	rs2482930	C	intron_variant	ABHD12	0.535144	0.5953	0.7151	0.4868	0.6347	0.6852	0.08571	0.5489	0.6171	0.5592	0.6149	0.5462	not_sas_specific	not_sas_specific
7	44164723	chr7:44164723:G:A	G	A	0.0510913	0.00787941	30967	HbA1c	8.92278e-11	NA	rs2080033	A	intron_variant	GCK	0.447168	0.5952	0.7715	0.4857	0.5775	0.5049	0.6643	0.5536	0.5348	0.5118	0.577	0.429	not_sas_specific	not_sas_specific
1	36471458	chr1:36471458:G:A	G	A	0.0465865	0.00725397	38163	Neutrophils	1.34311e-10	NA	rs3917981	G	synonymous_variant	MRPS15	0.316458	0.595	0.7217	0.6123	0.4823	0.547	0.4275	0.6153	0.5886	0.549	0.5923	0.681	not_sas_specific	not_sas_specific
17	40057190	chr17:40057190:G:A	G	A	0.139364	0.00743579	38163	Neutrophils	2.23769e-78	NA	rs3884477	G	intron_variant	MED24	0.294945	0.5949	0.6039	0.5749	0.6328	0.6391	0.5454	0.5454	0.7437	0.5787	0.624	0.7361	not_sas_specific	not_sas_specific
17	40057190	chr17:40057190:G:A	G	A	0.109144	0.00753702	38171	WBC	1.59514e-47	NA	rs3884477	G	intron_variant	MED24	0.294962	0.5949	0.6039	0.5749	0.6328	0.6391	0.5454	0.5454	0.7437	0.5787	0.624	0.7361	not_sas_specific	not_sas_specific
1	25382767	chr1:25382767:A:C	A	C	-0.08518	0.00899109	23793	ESR	2.69774e-21	NA	rs646867	C	intron_variant	RHCE	0.313632	0.5944	0.7959	0.5231	0.5436	0.4663	0.2833	0.5135	0.5222	0.5476	0.5594	0.3267	not_sas_specific	not_sas_specific
1	25415138	chr1:25415138:C:A	C	A	-0.091975	0.00898567	23793	ESR	1.37151e-24	NA	rs28633797	A	intron_variant	RHCE	0.308556	0.5944	0.8012	0.5176	0.5382	0.4688	0.2735	0.5355	0.5095	0.5429	0.5577	0.3252	not_sas_specific	not_sas_specific
1	25400947	chr1:25400947:C:T	C	T	-0.0911229	0.00899094	23793	ESR	3.86456e-24	NA	rs660129	T	intron_variant	RHCE	0.310237	0.594	0.7985	0.5231	0.5364	0.4692	0.2759	0.5358	0.5095	0.5437	0.557	0.326	not_sas_specific	not_sas_specific
2	27518238	chr2:27518238:A:G	A	G	-0.0640992	0.00708564	37074	Albumin	1.47843e-19	NA	rs780095	G	intron_variant	GCKR	0.679411	0.5937	0.7039	0.5374	0.5657	0.4343	0.4988	0.5905	0.4363	0.5447	0.5268	0.7013	not_sas_specific	not_sas_specific
1	25426126	chr1:25426126:A:G	A	G	-0.0919016	0.00898227	23793	ESR	1.43351e-24	NA	rs4649084	G	intron_variant	RHCE	0.308627	0.5937	0.7983	0.5186	0.5362	0.4697	0.2766	0.5352	0.5095	0.5432	0.556	0.3269	not_sas_specific	not_sas_specific
2	27518238	chr2:27518238:A:G	A	G	-0.0459427	0.00741931	38163	Neutrophils	5.92884e-10	NA	rs780095	G	intron_variant	GCKR	0.679485	0.5937	0.7039	0.5374	0.5657	0.4343	0.4988	0.5905	0.4363	0.5447	0.5268	0.7013	not_sas_specific	not_sas_specific
2	27518238	chr2:27518238:A:G	A	G	-0.064583	0.007993	32762	Total_cholesterol	6.47888e-16	NA	rs780095	G	intron_variant	GCKR	0.67941	0.5937	0.7039	0.5374	0.5657	0.4343	0.4988	0.5905	0.4363	0.5447	0.5268	0.7013	not_sas_specific	not_sas_specific
2	27518238	chr2:27518238:A:G	A	G	-0.0531794	0.00799691	34829	Total_protein	2.93089e-11	NA	rs780095	G	intron_variant	GCKR	0.679497	0.5937	0.7039	0.5374	0.5657	0.4343	0.4988	0.5905	0.4363	0.5447	0.5268	0.7013	not_sas_specific	not_sas_specific
2	27518238	chr2:27518238:A:G	A	G	-0.118549	0.00809089	29818	Triglycerides	1.30407e-48	NA	rs780095	G	intron_variant	GCKR	0.679446	0.5937	0.7039	0.5374	0.5657	0.4343	0.4988	0.5905	0.4363	0.5447	0.5268	0.7013	not_sas_specific	not_sas_specific
2	27518238	chr2:27518238:A:G	A	G	-0.0565119	0.00753511	38171	WBC	6.39146e-14	NA	rs780095	G	intron_variant	GCKR	0.67945	0.5937	0.7039	0.5374	0.5657	0.4343	0.4988	0.5905	0.4363	0.5447	0.5268	0.7013	not_sas_specific	not_sas_specific
2	27518238	chr2:27518238:A:G	A	G	0.0343231	0.00548699	37603	creatinine	3.96588e-10	NA	rs780095	G	intron_variant	GCKR	0.679567	0.5937	0.7039	0.5374	0.5657	0.4343	0.4988	0.5905	0.4363	0.5447	0.5268	0.7013	not_sas_specific	not_sas_specific
15	63049797	chr15:63049797:T:C	T	C	0.0459662	0.00666799	38164	Platelets	5.44127e-12	NA	rs11071720	C	intron_variant	TPM1	0.43207	0.5932	0.4254	0.6057	0.7071	0.6459	0.3614	0.6272	0.6266	0.6884	0.6121	0.4536	not_sas_specific	not_sas_specific
7	44179475	chr7:44179475:T:C	T	C	0.0503711	0.00793155	30967	HbA1c	2.14309e-10	NA	rs1303722	C	intron_variant	GCK	0.430284	0.5929	0.7811	0.4846	0.5372	0.504	0.6684	0.5537	0.5348	0.5107	0.5733	0.4152	not_sas_specific	not_sas_specific
11	5477321	chr11:5477321:G:C	G	C	0.0437781	0.00709326	38154	MCH	6.75196e-10	NA	rs449825	C	intron_variant	OR52D1	0.653197	0.5918	0.4942	0.7516	0.6015	0.5824	0.6217	0.6188	0.5854	0.6362	0.5967	0.6568	not_sas_specific	not_sas_specific
5	77302062	chr5:77302062:G:A	G	A	0.0741341	0.00769125	35782	TSH	5.4853e-22	NA	rs35689253	A	intron_variant	PDE8B	0.652794	0.5918	0.7165	0.3684	0.6117	0.4853	0.8833	0.5683	0.4747	0.4986	0.5915	0.6386	not_sas_specific	not_sas_specific
7	44165395	chr7:44165395:G:A	G	A	0.0517252	0.00788072	30967	HbA1c	5.25533e-11	NA	rs7793213	A	intron_variant	GCK	0.448761	0.5908	0.7712	0.49	0.537	0.5006	0.6648	0.5522	0.5348	0.5117	0.5695	0.4315	not_sas_specific	not_sas_specific
7	44177527	chr7:44177527:C:T	C	T	0.0508096	0.00790698	30967	HbA1c	1.31075e-10	NA	rs2244164	T	intron_variant	GCK	0.429981	0.5908	0.7748	0.4857	0.5372	0.5043	0.6667	0.5531	0.5348	0.5102	0.5704	0.4141	not_sas_specific	not_sas_specific
19	19326045	chr19:19326045:G:A	G	A	0.0463324	0.00753108	32762	Total_cholesterol	7.64364e-10	NA	rs62135552	A	intron_variant	MAU2	0.508901	0.5907	0.3934	0.5507	0.6115	0.6658	0.6976	0.7834	0.6107	0.6626	0.6019	0.5401	not_sas_specific	not_sas_specific
16	56982180	chr16:56982180:A:G	A	G	0.085624	0.00702354	31767	HDL-C	3.47136e-34	NA	rs5882	A	missense_variant	NLRC5	0.463012	0.5899	0.4246	0.4604	0.6272	0.5853	0.555	0.6216	0.5759	0.6827	0.6196	0.5626	not_sas_specific	not_sas_specific
11	4888994	chr11:4888994:A:G	A	G	-0.0438703	0.00688594	38154	MCH	1.87806e-10	NA	rs2570591	G	intron_variant	OR51T1	0.612748	0.5899	0.7559	0.4637	0.6665	0.4715	0.9321	0.4136	0.5411	0.4804	0.6004	0.5923	not_sas_specific	not_sas_specific
11	4888994	chr11:4888994:A:G	A	G	-0.0455916	0.00706498	38162	MCV	1.09522e-10	NA	rs2570591	G	intron_variant	OR51T1	0.612725	0.5899	0.7559	0.4637	0.6665	0.4715	0.9321	0.4136	0.5411	0.4804	0.6004	0.5923	not_sas_specific	not_sas_specific
11	116837304	chr11:116837304:A:G	A	G	-0.0896915	0.00805598	29818	Triglycerides	8.61589e-29	NA	rs5070	G	intron_variant	APOA1	0.354987	0.5899	0.5223	0.8216	0.5359	0.6154	0.2694	0.565	0.5	0.6832	0.5833	0.3694	not_sas_specific	not_sas_specific
1	155194689	chr1:155194689:A:C	A	C	-0.031162	0.00501151	37603	creatinine	5.03234e-10	NA	rs12411216	C	upstream_gene_variant	MUC1	0.509008	0.5899	0.6575	0.4181	0.6379	0.5101	0.782	0.5694	0.5064	0.5368	0.5813	0.5447	not_sas_specific	not_sas_specific
1	62535449	chr1:62535449:C:A	C	A	-0.0701486	0.00935569	19949	Non_HDL_cholesterol	6.48187e-14	NA	rs1168018	C	intron_variant	DOCK7	0.443255	0.5898	0.3789	0.5989	0.6127	0.7612	0.7567	0.7514	0.712	0.6668	0.6495	0.5475	not_sas_specific	not_sas_specific
1	62535449	chr1:62535449:C:A	C	A	-0.0740719	0.00738747	32762	Total_cholesterol	1.16359e-23	NA	rs1168018	C	intron_variant	DOCK7	0.439274	0.5898	0.3789	0.5989	0.6127	0.7612	0.7567	0.7514	0.712	0.6668	0.6495	0.5475	not_sas_specific	not_sas_specific
1	62535449	chr1:62535449:C:A	C	A	-0.0824439	0.00741491	29818	Triglycerides	1.01765e-28	NA	rs1168018	C	intron_variant	DOCK7	0.441361	0.5898	0.3789	0.5989	0.6127	0.7612	0.7567	0.7514	0.712	0.6668	0.6495	0.5475	not_sas_specific	not_sas_specific
6	41947405	chr6:41947405:T:C	T	C	-0.0417031	0.00660952	38154	MCH	2.79853e-10	NA	rs6913232	C	intron_variant	CCND3	0.456319	0.5896	0.7175	0.521	0.5288	0.5482	0.5242	0.5463	0.538	0.5501	0.5792	0.4601	not_sas_specific	not_sas_specific
6	41947405	chr6:41947405:T:C	T	C	-0.0450231	0.00676873	38162	MCV	2.89868e-11	NA	rs6913232	C	intron_variant	CCND3	0.456302	0.5896	0.7175	0.521	0.5288	0.5482	0.5242	0.5463	0.538	0.5501	0.5792	0.4601	not_sas_specific	not_sas_specific
11	5477851	chr11:5477851:G:A	G	A	0.0434872	0.00709266	38154	MCH	8.71646e-10	NA	rs416948	A	intron_variant	OR52D1	0.653435	0.5891	0.4838	0.7538	0.6002	0.5822	0.6138	0.6187	0.5854	0.6371	0.5949	0.6582	not_sas_specific	not_sas_specific
11	5476569	chr11:5476569:G:A	G	A	0.0436967	0.00708913	38154	MCH	7.09758e-10	NA	rs365943	A	intron_variant	OR52D1	0.653212	0.5889	0.4838	0.7516	0.6005	0.5829	0.6137	0.6194	0.5854	0.6368	0.5943	0.6569	not_sas_specific	not_sas_specific
6	41950452	chr6:41950452:T:G	T	G	-0.0416817	0.00666382	38154	MCH	3.97686e-10	NA	rs7766960	G	intron_variant	CCND3	0.454176	0.5885	0.7129	0.5197	0.5273	0.5487	0.5217	0.5462	0.538	0.5507	0.5798	0.4593	not_sas_specific	not_sas_specific
6	41950452	chr6:41950452:T:G	T	G	-0.0455261	0.00682432	38162	MCV	2.53805e-11	NA	rs7766960	G	intron_variant	CCND3	0.45416	0.5885	0.7129	0.5197	0.5273	0.5487	0.5217	0.5462	0.538	0.5507	0.5798	0.4593	not_sas_specific	not_sas_specific
2	233865503	chr2:233865503:G:A	G	A	-0.108148	0.00678631	36629	Bilirubin	3.55059e-57	NA	rs183331	A	non_coding_transcript_exon_variant	HJURP	0.507872	0.5884	0.5508	0.6064	0.5907	0.5911	0.7261	0.6466	0.6677	0.5969	0.6001	0.4921	not_sas_specific	not_sas_specific
6	41950366	chr6:41950366:T:A	T	A	-0.0416608	0.00666344	38154	MCH	4.04855e-10	NA	rs7766817	A	intron_variant	CCND3	0.454229	0.5884	0.7128	0.5209	0.527	0.549	0.5215	0.5476	0.5385	0.5505	0.5804	0.459	not_sas_specific	not_sas_specific
6	41950366	chr6:41950366:T:A	T	A	-0.0455342	0.00682394	38162	MCV	2.51131e-11	NA	rs7766817	A	intron_variant	CCND3	0.454213	0.5884	0.7128	0.5209	0.527	0.549	0.5215	0.5476	0.5385	0.5505	0.5804	0.459	not_sas_specific	not_sas_specific
10	63281085	chr10:63281085:G:A	G	A	0.0639647	0.00744022	36814	ALP	8.17147e-18	NA	rs10995489	A	intron_variant	JMJD1C	0.656318	0.5883	0.3739	0.6497	0.4891	0.8003	0.3486	0.7069	0.6582	0.7198	0.5969	0.6828	not_sas_specific	not_sas_specific
10	63281085	chr10:63281085:G:A	G	A	0.059272	0.00715783	38164	Platelets	1.22433e-16	NA	rs10995489	A	intron_variant	JMJD1C	0.656378	0.5883	0.3739	0.6497	0.4891	0.8003	0.3486	0.7069	0.6582	0.7198	0.5969	0.6828	not_sas_specific	not_sas_specific
11	5477918	chr11:5477918:A:G	A	G	0.0433986	0.00709311	38154	MCH	9.45127e-10	NA	rs2879746	G	intron_variant	OR52D1	0.653568	0.588	0.4835	0.7522	0.5998	0.5813	0.6136	0.6174	0.586	0.6358	0.5931	0.656	not_sas_specific	not_sas_specific
17	28965026	chr17:28965026:T:A	T	A	-0.0488768	0.00684131	37125	RDW	9.04066e-13	NA	rs6505099	A	intron_variant	SEZ6	0.493989	0.5871	0.7805	0.5478	0.5227	0.5205	0.3387	0.5626	0.6138	0.5128	0.571	0.537	not_sas_specific	not_sas_specific
10	63280379	chr10:63280379:C:A	C	A	0.0640695	0.00744153	36814	ALP	7.32487e-18	NA	rs10740109	A	intron_variant	JMJD1C	0.656173	0.5869	0.3727	0.6462	0.4886	0.8004	0.3474	0.7033	0.6592	0.72	0.5957	0.6801	not_sas_specific	not_sas_specific
1	25377285	chr1:25377285:A:G	A	G	-0.0848864	0.00899455	23793	ESR	3.81681e-21	NA	rs614997	G	intron_variant	RHCE	0.313441	0.5869	0.7684	0.522	0.5406	0.4668	0.2869	0.5159	0.5255	0.5472	0.5551	0.3276	not_sas_specific	not_sas_specific
10	63280379	chr10:63280379:C:A	C	A	0.0594062	0.00715904	38164	Platelets	1.05828e-16	NA	rs10740109	A	intron_variant	JMJD1C	0.656226	0.5869	0.3727	0.6462	0.4886	0.8004	0.3474	0.7033	0.6592	0.72	0.5957	0.6801	not_sas_specific	not_sas_specific
10	63319637	chr10:63319637:T:A	T	A	0.0639334	0.00737416	36814	ALP	4.32414e-18	NA	rs7088045	A	intron_variant	JMJD1C	0.65794	0.5867	0.373	0.6462	0.4884	0.8004	0.3488	0.7015	0.6582	0.7199	0.5951	0.683	not_sas_specific	not_sas_specific
10	63319637	chr10:63319637:T:A	T	A	0.0599817	0.00709271	38164	Platelets	2.74789e-17	NA	rs7088045	A	intron_variant	JMJD1C	0.657997	0.5867	0.373	0.6462	0.4884	0.8004	0.3488	0.7015	0.6582	0.7199	0.5951	0.683	not_sas_specific	not_sas_specific
3	128591264	chr3:128591264:T:C	T	C	0.0601588	0.00675207	38159	Monocytes	5.118e-19	NA	rs62273237	C	intergenic_variant	RPN1	0.490923	0.5864	0.6012	0.5418	0.5118	0.6087	0.4547	0.6405	0.7278	0.6014	0.5923	0.4884	not_sas_specific	not_sas_specific
[truncated: 18,289 more rows]

## Sheet: ST5
Supplementary data 5: Cross-ancestral genetic correlations for quantitative traits, compared between South Asian individuals enrolled in Genes & Health and European individuals enrolled in UK Biobank, estimated from genome-wide association summary statistics using Popcorn. P values give the two-sided probability of the genetic correlation differing from 1 (i.e. a Z test). Popcorn does not produce…
[truncated: 30 more rows]

[truncated: 4 more sheets: ST6, ST7, ST8, ST9]
